# Supplementary material for: Mass spectrometry imaging–based assays for aminotransferase activity reveal a broad substrate spectrum for a previously uncharacterized enzyme
Source: J Biol Chem. 2023 Jan 24;299(3):102939. doi: 10.1016/j.jbc.2023.102939 (PMC9957770; doi:10.1016/j.jbc.2023.102939)
Supplement: Supplemental Table S1 [file mmc2.xlsx]

## Sheet: MSI TAT raw data
index	file	row	column	row-centroid	col-centroid	849.2263 Sum	849.2263 Max	849.2263 Mean	849.2263 Median	849.2263 NumPixels	863.2419 Sum	863.2419 Max	863.2419 Mean	863.2419 Median	863.2419 NumPixels	863.2420 Sum	863.2420 Max	863.2420 Mean	863.2420 Median	863.2420 NumPixels	877.2576 Sum	877.2576 Max	877.2576 Mean	877.2576 Median	877.2576 NumPixels	879.2369 Sum	879.2369 Max	879.2369 Mean	879.2369 Median	879.2369 NumPixels	889.2576 Sum	889.2576 Max	889.2576 Mean	889.2576 Median	889.2576 NumPixels	891.2733 Sum	891.2733 Max	891.2733 Mean	891.2733 Median	891.2733 NumPixels	893.2525 Sum	893.2525 Max	893.2525 Mean	893.2525 Median	893.2525 NumPixels	895.2140 Sum	895.2140 Max	895.2140 Mean	895.2140 Median
0	/project/projectdirs/openmsi/omsi_data_private/raad0102/20210330MdR_5800_NIMS_AT_screen_TAT.h5	A	1	6.7875	8.575	6580	387	82.25	49	80	2342	156	29.275	24	80	2342	156	29.275	24	80	3272	289	40.9	24	80	1290	49	16.125	14	80	2120	156	26.5	19	80	5118	446	63.975	36.5	80	2848	289	35.6	24	80	2245	191	28.0625	19
1	/project/projectdirs/openmsi/omsi_data_private/raad0102/20210330MdR_5800_NIMS_AT_screen_TAT.h5	A	2	7.7	19.5	2525	181	31.5625	19	80	1286	107	16.075	14	80	1286	107	16.075	14	80	1588	161	19.85	14	80	1049	53	13.1125	14	80	1377	83	17.2125	14	80	2169	200	27.1125	14	80	1341	68	16.7625	14	80	1554	102	19.425	14
2	/project/projectdirs/openmsi/omsi_data_private/raad0102/20210330MdR_5800_NIMS_AT_screen_TAT.h5	A	3	5.72839	32.4444	5735	333	70.8025	49	81	2042	102	25.2099	19	81	2042	102	25.2099	19	81	2971	250	36.679	24	81	1383	63	17.0741	14	81	1883	68	23.2469	19	81	5605	529	69.1975	44	81	2589	215	31.963	19	81	3831	328	47.2963	24
3	/project/projectdirs/openmsi/omsi_data_private/raad0102/20210330MdR_5800_NIMS_AT_screen_TAT.h5	A	4	4.62963	46.3704	14967	867	184.778	127	81	6545	367	80.8025	53	81	6545	367	80.8025	53	81	10236	686	126.37	44	81	2515	122	31.0494	19	81	5649	357	69.7407	29	81	25119	1813	310.111	147	81	9239	661	114.062	49	81	3343	240	41.2716	24
4	/project/projectdirs/openmsi/omsi_data_private/raad0102/20210330MdR_5800_NIMS_AT_screen_TAT.h5	A	5	6.60759	56.2658	14508	578	183.646	107	79	5332	220	67.4937	49	79	5332	220	67.4937	49	79	9830	573	124.43	39	79	2468	107	31.2405	24	79	5068	230	64.1519	29	79	21500	970	272.152	127	79	7157	284	90.5949	49	79	7084	289	89.6709	44
5	/project/projectdirs/openmsi/omsi_data_private/raad0102/20210330MdR_5800_NIMS_AT_screen_TAT.h5	A	6	6.55696	69.1519	8916	308	112.861	107	79	3884	151	49.1646	39	79	3884	151	49.1646	39	79	3642	205	46.1013	34	79	1691	49	21.4051	19	79	2247	98	28.443	24	79	9299	519	117.709	98	79	3271	220	41.4051	39	79	3480	225	44.0506	34
6	/project/projectdirs/openmsi/omsi_data_private/raad0102/20210330MdR_5800_NIMS_AT_screen_TAT.h5	A	7	5.55696	81.1519	14497	691	183.506	78	79	4883	259	61.8101	29	79	4883	259	61.8101	29	79	11307	642	143.127	44	79	2787	127	35.2785	24	79	5573	318	70.5443	24	79	23447	1142	296.797	83	79	8228	377	104.152	34	79	8279	406	104.797	29
7	/project/projectdirs/openmsi/omsi_data_private/raad0102/20210330MdR_5800_NIMS_AT_screen_TAT.h5	A	8	5.5	93	11783	573	151.064	78	78	3712	215	47.5897	26.5	78	3712	215	47.5897	26.5	78	8917	632	114.321	34	78	2283	98	29.2692	19	78	4167	250	53.4231	24	78	14224	661	182.359	78	78	5702	235	73.1026	29	78	7853	382	100.679	34
8	/project/projectdirs/openmsi/omsi_data_private/raad0102/20210330MdR_5800_NIMS_AT_screen_TAT.h5	A	9	6.55696	104.848	7156	460	90.5823	68	79	2375	142	30.0633	24	79	2375	142	30.0633	24	79	3094	441	39.1646	24	79	1875	78	23.7342	19	79	2003	161	25.3544	19	79	5523	401	69.9114	49	79	2838	176	35.9241	24	79	4593	313	58.1392	39
9	/project/projectdirs/openmsi/omsi_data_private/raad0102/20210330MdR_5800_NIMS_AT_screen_TAT.h5	A	10	6.55696	116.848	3846	475	49.3077	29	78	1718	186	21.7468	14	79	1718	186	21.7468	14	79	4043	1107	51.1772	14	79	1321	127	16.7215	14	79	1737	220	21.9873	14	79	4772	774	60.4051	24	79	1841	191	23.3038	14	79	2009	230	25.4304	14
10	/project/projectdirs/openmsi/omsi_data_private/raad0102/20210330MdR_5800_NIMS_AT_screen_TAT.h5	A	11	6.5	127.7	14425	578	180.312	87.5	80	4870	196	60.875	36.5	80	4870	196	60.875	36.5	80	8036	333	100.45	31.5	80	2487	117	31.0875	19	80	4865	215	60.8125	29	80	26587	1137	332.337	102.5	80	7624	313	95.3	29	80	5508	230	68.85	24
11	/project/projectdirs/openmsi/omsi_data_private/raad0102/20210330MdR_5800_NIMS_AT_screen_TAT.h5	A	12	5.5	140.59	9124	495	116.974	63	78	3249	181	41.6538	24	78	3249	181	41.6538	24	78	5792	480	74.2564	29	78	1780	83	22.8205	19	78	3154	196	40.4359	24	78	11853	637	151.962	60.5	78	3864	200	49.5385	24	78	4139	215	53.0641	29
12	/project/projectdirs/openmsi/omsi_data_private/raad0102/20210330MdR_5800_NIMS_AT_screen_TAT.h5	A	13	5.4557	151.544	11241	573	142.291	68	79	3251	151	41.1519	19	79	3251	151	41.1519	19	79	5720	299	72.4051	34	79	1529	68	19.3544	14	79	4391	196	55.5823	24	79	9221	509	116.722	39	79	5856	362	74.1266	24	79	42068	2161	532.506	220
13	/project/projectdirs/openmsi/omsi_data_private/raad0102/20210330MdR_5800_NIMS_AT_screen_TAT.h5	A	14	5.4557	162.456	6655	441	84.2405	44	79	2115	132	26.7722	19	79	2115	132	26.7722	19	79	3067	181	38.8228	19	79	1221	44	15.4557	14	79	2583	161	32.6962	19	79	4664	377	59.038	24	79	3053	230	38.6456	19	79	26607	1960	336.797	117
14	/project/projectdirs/openmsi/omsi_data_private/raad0102/20210330MdR_5800_NIMS_AT_screen_TAT.h5	A	15	6.37037	177.37	2441	313	30.1358	14	81	1226	117	15.1358	9	81	1226	117	15.1358	9	81	1421	132	17.5432	9	81	949	49	11.716	9	81	1424	127	17.5802	14	81	1935	294	23.8889	14	81	1409	132	17.3951	9	81	6451	1289	79.642	19
15	/project/projectdirs/openmsi/omsi_data_private/raad0102/20210330MdR_5800_NIMS_AT_screen_TAT.h5	A	16	6.39241	188.266	10425	642	131.962	63	79	3460	240	43.7975	24	79	3460	240	43.7975	24	79	4961	352	62.7975	24	79	1597	88	20.2152	14	79	4304	269	54.481	29	79	10678	656	135.165	44	79	5271	299	66.7215	29	79	32699	2019	413.911	137
16	/project/projectdirs/openmsi/omsi_data_private/raad0102/20210330MdR_5800_NIMS_AT_screen_TAT.h5	A	17	6.36709	199.19	7400	465	93.6709	44	79	2653	186	33.5823	19	79	2653	186	33.5823	19	79	3548	235	44.9114	19	79	1334	53	16.8861	14	79	2968	186	37.5696	19	79	6254	450	79.1646	29	79	3599	245	45.557	19	79	32610	2470	412.785	122
17	/project/projectdirs/openmsi/omsi_data_private/raad0102/20210330MdR_5800_NIMS_AT_screen_TAT.h5	A	18	6.38462	212.128	9281	558	118.987	55.5	78	3361	196	43.6494	24	77	3361	196	43.6494	24	77	4467	294	57.2692	26.5	78	1475	58	18.9103	14	78	3586	230	45.9744	19	78	8639	598	110.756	41.5	78	4987	313	63.9359	26.5	78	23590	1799	302.436	88
18	/project/projectdirs/openmsi/omsi_data_private/raad0102/20210330MdR_5800_NIMS_AT_screen_TAT.h5	A	19	7.38158	223	6319	465	83.1447	58	76	2257	151	29.6974	19	76	2257	151	29.6974	19	76	3027	250	39.8289	26.5	76	1378	68	18.1316	14	76	2424	151	31.8947	21.5	76	4636	338	61	39	76	3307	269	43.5132	24	76	17683	1485	232.671	134.5
19	/project/projectdirs/openmsi/omsi_data_private/raad0102/20210330MdR_5800_NIMS_AT_screen_TAT.h5	A	20	6.38462	235.872	2636	200	33.7949	19	78	1215	68	15.5769	11.5	78	1215	68	15.5769	11.5	78	1606	102	20.5897	14	78	1067	39	13.6795	14	78	1617	73	20.7308	14	78	2012	122	25.7949	14	78	1754	98	22.4872	14	78	15259	1500	195.628	39
20	/project/projectdirs/openmsi/omsi_data_private/raad0102/20210330MdR_5800_NIMS_AT_screen_TAT.h5	A	21	6.29114	248.709	1989	215	25.1772	14	79	1183	98	14.9747	9	79	1183	98	14.9747	9	79	1348	88	17.0633	14	79	906	49	11.4684	9	79	1288	88	16.3038	14	79	1480	117	18.7342	14	79	1272	117	16.1013	14	79	6453	1240	81.6835	19
21	/project/projectdirs/openmsi/omsi_data_private/raad0102/20210330MdR_5800_NIMS_AT_screen_TAT.h5	A	22	6.18987	259.633	11900	705	150.633	63	79	3606	210	45.6456	19	79	3606	210	45.6456	19	79	5040	357	63.7975	24	79	1630	68	20.6329	14	79	3993	294	50.5443	24	79	9358	745	118.456	34	79	5351	382	67.7342	24	79	28427	2132	359.835	93
22	/project/projectdirs/openmsi/omsi_data_private/raad0102/20210330MdR_5800_NIMS_AT_screen_TAT.h5	A	23	7.1519	270.557	9229	789	116.823	34	79	3023	186	38.2658	14	79	3023	186	38.2658	14	79	4325	323	54.7468	19	79	1501	83	19	14	79	3707	245	46.9241	19	79	7137	612	90.3418	19	79	4568	416	57.8228	19	79	2679	166	33.9114	14
23	/project/projectdirs/openmsi/omsi_data_private/raad0102/20210330MdR_5800_NIMS_AT_screen_TAT.h5	A	24	7.1519	282.557	9099	593	115.177	39	79	2827	250	35.7848	14	79	2827	250	35.7848	14	79	4517	397	57.1772	19	79	1430	63	18.1013	14	79	3765	323	47.6582	19	79	6163	607	78.0127	24	79	4319	382	54.6709	19	79	15276	1362	193.367	34
24	/project/projectdirs/openmsi/omsi_data_private/raad0102/20210330MdR_5800_NIMS_AT_screen_TAT.h5	B	1	17.6	8.425	5046	357	63.075	34	80	2292	112	28.65	19	80	2292	112	28.65	19	80	3221	240	40.2625	21.5	80	1493	53	18.6625	14	80	2399	122	29.9875	19	80	6751	710	84.3875	39	80	2879	191	35.9875	19	80	1718	83	21.475	14
25	/project/projectdirs/openmsi/omsi_data_private/raad0102/20210330MdR_5800_NIMS_AT_screen_TAT.h5	B	2	18.6296	19.3704	2231	166	27.5432	19	81	1304	44	16.0988	14	81	1304	44	16.0988	14	81	1511	88	18.6543	14	81	1139	39	14.0617	14	81	1198	53	14.7901	14	81	1961	122	24.2099	19	81	1317	63	16.2593	14	81	1814	176	22.3951	14
26	/project/projectdirs/openmsi/omsi_data_private/raad0102/20210330MdR_5800_NIMS_AT_screen_TAT.h5	B	3	15.575	34.2125	3191	612	39.8875	19	80	1800	186	22.5	14	80	1800	186	22.5	14	80	4798	1504	59.975	19	80	1499	161	18.7375	14	80	1849	318	23.1125	14	80	3792	828	47.4	19	80	1855	210	23.1875	14	80	2935	524	36.6875	14
27	/project/projectdirs/openmsi/omsi_data_private/raad0102/20210330MdR_5800_NIMS_AT_screen_TAT.h5	B	4	17.557	45.1519	8358	406	105.797	44	79	3034	166	38.4051	19	79	3034	166	38.4051	19	79	5808	352	73.519	34	79	1935	83	24.4937	19	79	3904	225	49.4177	24	79	14652	857	185.468	68	79	4912	289	62.1772	24	79	5718	333	72.3797	24
28	/project/projectdirs/openmsi/omsi_data_private/raad0102/20210330MdR_5800_NIMS_AT_screen_TAT.h5	B	5	18.5	57.125	5359	284	66.9875	44	80	2227	112	27.8375	19	80	2227	112	27.8375	19	80	3078	367	38.475	19	80	1475	49	18.4375	14	80	1851	58	23.1375	19	80	5473	436	68.4125	44	80	2481	132	31.0125	19	80	3613	220	45.1625	26.5
29	/project/projectdirs/openmsi/omsi_data_private/raad0102/20210330MdR_5800_NIMS_AT_screen_TAT.h5	B	6	18.5	68.875	5150	250	64.375	53	80	1891	73	23.6375	14	80	1891	73	23.6375	14	80	2376	112	29.7	24	80	1474	53	18.425	19	80	1846	78	23.075	19	80	4863	333	60.7875	39	80	2006	107	25.075	16.5	80	3785	176	47.3125	24
30	/project/projectdirs/openmsi/omsi_data_private/raad0102/20210330MdR_5800_NIMS_AT_screen_TAT.h5	B	7	17.5	79.875	5540	284	69.25	36.5	80	2218	102	27.725	19	80	2218	102	27.725	19	80	3282	196	41.025	19	80	1518	83	18.975	14	80	2278	147	28.475	19	80	7485	617	93.5625	39	80	2570	171	32.125	19	80	4167	323	52.0875	24
31	/project/projectdirs/openmsi/omsi_data_private/raad0102/20210330MdR_5800_NIMS_AT_screen_TAT.h5	B	8	17.443	92.8481	11929	509	151	102	79	4272	240	54.0759	39	79	4272	240	54.0759	39	79	9286	813	117.544	39	79	2746	151	34.7595	24	79	4383	205	55.481	29	79	24094	1372	304.987	127	79	6910	348	87.4684	34	79	9922	490	125.595	53
32	/project/projectdirs/openmsi/omsi_data_private/raad0102/20210330MdR_5800_NIMS_AT_screen_TAT.h5	B	9	17.4684	104.646	7426	333	94	63	79	2990	171	37.8481	24	79	2990	171	37.8481	24	79	4220	230	53.4177	24	79	1809	78	22.8987	19	79	2672	132	33.8228	24	79	13714	1044	173.595	102	79	4117	240	52.1139	29	79	5806	387	73.4937	39
33	/project/projectdirs/openmsi/omsi_data_private/raad0102/20210330MdR_5800_NIMS_AT_screen_TAT.h5	B	10	17.4557	115.544	2854	289	36.1266	19	79	1393	102	17.6329	14	79	1393	102	17.6329	14	79	1895	132	23.9873	14	79	1206	44	15.2658	14	79	1504	88	19.038	14	79	3371	328	42.6709	19	79	1822	166	23.0633	14	79	2795	299	35.3797	14
34	/project/projectdirs/openmsi/omsi_data_private/raad0102/20210330MdR_5800_NIMS_AT_screen_TAT.h5	B	11	18.4103	129.5	5784	426	74.1538	34	78	2092	112	26.8205	19	78	2092	112	26.8205	19	78	4148	406	53.1795	19	78	1435	68	18.3974	14	78	2413	132	30.9359	19	78	7446	676	95.4615	24	78	3407	254	43.6795	19	78	4380	348	56.1538	19
35	/project/projectdirs/openmsi/omsi_data_private/raad0102/20210330MdR_5800_NIMS_AT_screen_TAT.h5	B	12	16.4557	140.456	6729	446	85.1772	34	79	2496	142	31.5949	19	79	2496	142	31.5949	19	79	4799	367	60.7468	24	79	1794	78	22.7089	14	79	2796	171	35.3924	19	79	8659	642	109.608	39	79	3764	299	47.6456	19	79	4002	254	50.6582	24
36	/project/projectdirs/openmsi/omsi_data_private/raad0102/20210330MdR_5800_NIMS_AT_screen_TAT.h5	B	13	18.3704	152.37	6145	357	75.8642	39	81	2494	147	30.7901	19	81	2494	147	30.7901	19	81	3029	205	37.3951	19	81	1507	58	18.6049	14	81	2550	147	31.4815	19	81	6015	387	74.2593	29	81	3216	245	39.7037	19	81	27262	2102	336.568	88
37	/project/projectdirs/openmsi/omsi_data_private/raad0102/20210330MdR_5800_NIMS_AT_screen_TAT.h5	B	14	18.425	165.213	13505	720	168.812	60.5	80	4152	259	51.9	21.5	80	4152	259	51.9	21.5	80	7344	563	91.8	34	80	2149	98	26.8625	19	80	5713	313	71.4125	26.5	80	15674	1147	195.925	58	80	7754	504	96.925	29	80	8431	465	105.388	39
38	/project/projectdirs/openmsi/omsi_data_private/raad0102/20210330MdR_5800_NIMS_AT_screen_TAT.h5	B	15	16.3846	175.128	6947	553	89.0641	21.5	78	2707	142	34.7051	19	78	2707	142	34.7051	19	78	3994	338	51.2051	19	78	1455	73	18.6538	14	78	3136	299	40.2051	19	78	8016	808	102.769	24	78	4409	343	56.5256	19	78	29254	2843	375.051	49
39	/project/projectdirs/openmsi/omsi_data_private/raad0102/20210330MdR_5800_NIMS_AT_screen_TAT.h5	B	16	16.3846	187.128	6024	397	77.2308	34	78	2324	151	29.7949	19	78	2324	151	29.7949	19	78	3022	254	38.7436	19	78	1490	68	19.1026	14	78	2544	200	32.6154	14	78	5917	534	75.859	29	78	3324	250	42.6154	24	78	17350	1779	222.436	78
40	/project/projectdirs/openmsi/omsi_data_private/raad0102/20210330MdR_5800_NIMS_AT_screen_TAT.h5	B	17	18.3766	198.935	7755	441	100.714	58	77	2669	132	34.6623	19	77	2669	132	34.6623	19	77	4045	259	52.5325	24	77	1522	53	19.7662	14	77	3438	230	44.6494	24	77	7130	588	92.5974	34	77	4236	250	55.013	24	77	23581	1637	306.247	93
41	/project/projectdirs/openmsi/omsi_data_private/raad0102/20210330MdR_5800_NIMS_AT_screen_TAT.h5	B	18	18.3846	211.872	4350	406	55.7692	34	78	1717	156	22.0128	14	78	1717	156	22.0128	14	78	2062	230	26.4359	19	78	1212	49	15.5385	14	78	1861	142	23.859	19	78	3310	308	42.4359	24	78	2235	151	28.6538	14	78	10101	1058	129.5	60.5
42	/project/projectdirs/openmsi/omsi_data_private/raad0102/20210330MdR_5800_NIMS_AT_screen_TAT.h5	B	19	19.2911	224.709	9549	647	120.873	63	79	3448	196	43.6456	19	79	3448	196	43.6456	19	79	5135	431	65	24	79	1816	78	22.9873	19	79	4186	254	52.9873	29	79	10249	857	129.734	44	79	5544	401	70.1772	29	79	23891	1784	302.418	122
43	/project/projectdirs/openmsi/omsi_data_private/raad0102/20210330MdR_5800_NIMS_AT_screen_TAT.h5	B	20	18.2436	236.667	11021	970	141.295	49	78	3597	254	46.1154	21.5	78	3597	254	46.1154	21.5	78	5582	509	71.5641	24	78	1760	112	22.5641	16.5	78	4609	367	59.0897	24	78	11942	1117	153.103	46.5	78	6017	509	77.141	24	78	36786	2857	471.615	137
44	/project/projectdirs/openmsi/omsi_data_private/raad0102/20210330MdR_5800_NIMS_AT_screen_TAT.h5	B	21	18.1519	247.557	6358	588	80.481	24	79	2385	166	30.1899	14	79	2385	166	30.1899	14	79	3290	318	41.6456	19	79	1394	68	17.6456	14	79	3012	240	38.1266	19	79	6809	696	86.1899	19	79	3489	269	44.1646	19	79	26335	2651	333.354	34
45	/project/projectdirs/openmsi/omsi_data_private/raad0102/20210330MdR_5800_NIMS_AT_screen_TAT.h5	B	22	18.1519	258.557	4545	401	57.5316	19	79	1870	166	23.6709	14	79	1870	166	23.6709	14	79	2817	372	35.6582	14	79	1225	78	15.5063	14	79	2517	318	31.8608	14	79	3937	480	49.8354	19	79	3156	333	39.9494	19	79	21841	3142	276.468	34
46	/project/projectdirs/openmsi/omsi_data_private/raad0102/20210330MdR_5800_NIMS_AT_screen_TAT.h5	B	23	17.5	269.7	7322	529	91.525	31.5	80	2784	186	34.8	19	80	2784	186	34.8	19	80	3702	299	46.275	19	80	1522	83	19.025	14	80	3230	210	40.375	19	80	6637	544	82.9625	21.5	80	4015	318	50.1875	19	80	26597	2137	332.462	55.5
47	/project/projectdirs/openmsi/omsi_data_private/raad0102/20210330MdR_5800_NIMS_AT_screen_TAT.h5	B	24	18.1282	281.385	4982	392	63.8718	19	78	1826	137	23.4103	14	78	1826	137	23.4103	14	78	2578	240	33.0513	14	78	1201	58	15.3974	14	78	2250	137	28.8462	14	78	3198	308	41	19	78	2638	191	33.8205	14	78	20857	1892	267.397	49
48	/project/projectdirs/openmsi/omsi_data_private/raad0102/20210330MdR_5800_NIMS_AT_screen_TAT.h5	C	1	30.481	9.24051	12745	465	161.329	117	79	5491	210	69.5063	68	79	5491	210	69.5063	68	79	7873	460	99.6582	44	79	2550	88	32.2785	29	79	4155	200	52.5949	34	79	18811	911	238.114	127	79	6447	269	81.6076	49	79	7901	411	100.013	53
49	/project/projectdirs/openmsi/omsi_data_private/raad0102/20210330MdR_5800_NIMS_AT_screen_TAT.h5	C	2	30.443	22.1519	8824	558	111.696	68	79	3623	245	45.8608	29	79	3623	245	45.8608	29	79	6407	705	81.1013	34	79	1844	83	23.3418	19	79	3186	196	40.3291	24	79	13204	906	167.139	78	79	4555	303	57.6582	29	79	7778	539	98.4557	44
50	/project/projectdirs/openmsi/omsi_data_private/raad0102/20210330MdR_5800_NIMS_AT_screen_TAT.h5	C	3	30.5	34.125	7701	328	96.2625	78	80	3884	127	48.55	39	80	3884	127	48.55	39	80	4947	274	61.8375	34	80	1959	68	24.4875	19	80	2787	132	34.8375	24	80	11697	686	146.213	78	80	4215	205	52.6875	29	80	6660	436	83.25	36.5
51	/project/projectdirs/openmsi/omsi_data_private/raad0102/20210330MdR_5800_NIMS_AT_screen_TAT.h5	C	4	30.5	44.875	7302	215	91.275	90.5	80	3753	137	46.9125	44	80	3753	137	46.9125	44	80	3961	142	49.5125	41.5	80	1834	63	22.925	24	80	2160	63	27	26.5	80	9025	352	112.812	93	80	3161	137	39.5125	34	80	5620	299	70.25	58
52	/project/projectdirs/openmsi/omsi_data_private/raad0102/20210330MdR_5800_NIMS_AT_screen_TAT.h5	C	5	30.443	56.8481	4359	230	55.1772	44	79	2205	102	27.9114	24	79	2205	102	27.9114	24	79	2380	127	30.1266	24	79	1401	39	17.7342	19	79	1899	78	24.038	19	79	6138	348	77.6962	49	79	2147	83	27.1772	24	79	3624	225	45.8734	29
53	/project/projectdirs/openmsi/omsi_data_private/raad0102/20210330MdR_5800_NIMS_AT_screen_TAT.h5	C	6	30.425	68.7875	6855	343	85.6875	75.5	80	2470	88	30.875	24	80	2470	88	30.875	24	80	3923	274	49.0375	29	80	1807	78	22.5875	19	80	2543	137	31.7875	24	80	10408	598	130.1	75.5	80	3156	156	39.45	24	80	6938	367	86.725	46.5
54	/project/projectdirs/openmsi/omsi_data_private/raad0102/20210330MdR_5800_NIMS_AT_screen_TAT.h5	C	7	30.4125	79.675	6104	333	76.3	39	80	2535	132	31.6875	19	80	2535	132	31.6875	19	80	3576	250	44.7	24	80	1652	68	20.65	16.5	80	2211	112	27.6375	19	80	10651	1024	133.137	49	80	3072	205	38.4	21.5	80	5124	377	64.05	29
55	/project/projectdirs/openmsi/omsi_data_private/raad0102/20210330MdR_5800_NIMS_AT_screen_TAT.h5	C	8	30.4557	93.5443	5368	421	67.9494	29	79	2468	156	31.2405	19	79	2468	156	31.2405	19	79	4476	392	56.6582	24	79	1606	73	20.3291	14	79	2451	156	31.0253	14	79	11875	1382	150.316	44	79	3512	279	44.4557	19	79	4041	338	51.1519	19
56	/project/projectdirs/openmsi/omsi_data_private/raad0102/20210330MdR_5800_NIMS_AT_screen_TAT.h5	C	9	30.425	104.213	8988	392	112.35	90.5	80	3455	151	43.1875	29	80	3455	151	43.1875	29	80	5464	397	68.3	34	80	2082	83	26.025	19	80	3203	151	40.0375	29	80	16874	950	210.925	109.5	80	4962	299	62.025	34	80	8833	460	110.412	51
57	/project/projectdirs/openmsi/omsi_data_private/raad0102/20210330MdR_5800_NIMS_AT_screen_TAT.h5	C	10	28.3704	115.37	5511	264	68.037	39	81	2352	112	29.037	19	81	2352	112	29.037	19	81	5701	490	70.3827	34	81	1655	68	20.4321	14	81	2017	112	24.9012	19	81	7042	583	86.9383	44	81	2560	186	31.6049	19	81	3564	284	44	24
58	/project/projectdirs/openmsi/omsi_data_private/raad0102/20210330MdR_5800_NIMS_AT_screen_TAT.h5	C	11	30.6234	129.065	6998	254	90.8831	83	77	2775	112	36.039	29	77	2775	112	36.039	29	77	6338	303	82.3117	78	77	1697	53	22.039	19	77	2017	68	26.1948	24	77	6631	431	86.1169	88	77	2664	117	34.5974	29	77	3915	176	50.8442	44
59	/project/projectdirs/openmsi/omsi_data_private/raad0102/20210330MdR_5800_NIMS_AT_screen_TAT.h5	C	12	29.3671	140.19	5364	421	67.8987	24	79	2195	147	27.7848	14	79	2195	147	27.7848	14	79	12108	1274	153.266	29	79	1905	117	24.1139	14	79	2376	147	30.0759	19	79	9106	1151	115.266	29	79	3034	269	38.4051	14	79	2682	205	33.9494	14
60	/project/projectdirs/openmsi/omsi_data_private/raad0102/20210330MdR_5800_NIMS_AT_screen_TAT.h5	C	13	29.3846	152.128	13728	602	176	88	78	4503	196	57.7308	31.5	78	4503	196	57.7308	31.5	78	8014	387	102.744	44	78	2181	98	27.9615	19	78	5777	313	74.0641	34	78	18470	1093	236.795	95.5	78	8477	406	108.679	46.5	78	34217	1808	438.679	198
61	/project/projectdirs/openmsi/omsi_data_private/raad0102/20210330MdR_5800_NIMS_AT_screen_TAT.h5	C	14	30.3766	164.065	5964	372	77.4545	44	77	2306	112	29.9481	19	77	2306	112	29.9481	19	77	3062	230	39.7662	19	77	1518	49	19.7143	14	77	2583	205	33.5455	19	77	6810	558	88.4416	34	77	3579	313	46.4805	19	77	10460	916	135.844	53
62	/project/projectdirs/openmsi/omsi_data_private/raad0102/20210330MdR_5800_NIMS_AT_screen_TAT.h5	C	15	30.3846	174.872	8113	745	104.013	49	78	3118	171	39.9744	19	78	3118	171	39.9744	19	78	5024	509	64.4103	19	78	1657	117	21.2436	14	78	3786	343	48.5385	19	78	8144	676	104.41	29	78	4472	348	57.3333	24	78	3672	254	47.0769	24
63	/project/projectdirs/openmsi/omsi_data_private/raad0102/20210330MdR_5800_NIMS_AT_screen_TAT.h5	C	16	30.3671	186.81	6273	416	79.4051	39	79	2753	147	34.8481	19	79	2753	147	34.8481	19	79	4494	534	56.8861	24	79	1621	78	20.519	14	79	3313	225	41.9367	24	79	7063	544	89.4051	34	79	3912	279	49.519	19	79	3562	220	45.0886	24
64	/project/projectdirs/openmsi/omsi_data_private/raad0102/20210330MdR_5800_NIMS_AT_screen_TAT.h5	C	17	30.2911	200.709	11846	637	149.949	63	79	4584	245	58.0253	29	79	4584	245	58.0253	29	79	6856	441	86.7848	34	79	1942	88	24.5823	14	79	5520	299	69.8734	34	79	17363	970	219.785	73	79	7327	441	92.7468	29	79	30527	1490	386.418	112
65	/project/projectdirs/openmsi/omsi_data_private/raad0102/20210330MdR_5800_NIMS_AT_screen_TAT.h5	C	18	30.2125	211.575	13600	764	170	100	80	4345	299	54.3125	24	80	4345	299	54.3125	24	80	6910	426	86.375	36.5	80	2072	98	25.9	14	80	5472	294	68.4	29	80	18364	1235	229.55	83	80	7745	495	96.8125	44	80	7053	485	88.1625	39
66	/project/projectdirs/openmsi/omsi_data_private/raad0102/20210330MdR_5800_NIMS_AT_screen_TAT.h5	C	19	30.2125	224.575	9967	862	124.588	44	80	3499	269	43.7375	19	80	3499	269	43.7375	19	80	5529	475	69.1125	19	80	1669	102	20.8625	14	80	4538	377	56.725	24	80	9855	1019	123.188	29	80	5655	490	70.6875	24	80	3080	254	38.5	19
67	/project/projectdirs/openmsi/omsi_data_private/raad0102/20210330MdR_5800_NIMS_AT_screen_TAT.h5	C	20	30.1519	235.443	7475	549	94.6203	34	79	2732	166	34.5823	14	79	2732	166	34.5823	14	79	4074	348	51.5696	19	79	1517	78	19.2025	14	79	3362	250	42.557	19	79	6922	647	87.6203	24	79	4241	338	53.6835	19	79	2667	151	33.7595	19
68	/project/projectdirs/openmsi/omsi_data_private/raad0102/20210330MdR_5800_NIMS_AT_screen_TAT.h5	C	21	30.2125	247.425	6686	745	83.575	34	80	2485	225	31.0625	19	80	2485	225	31.0625	19	80	3422	416	42.775	19	80	1438	88	17.975	14	80	2986	279	37.325	19	80	7170	980	89.625	24	80	3470	338	43.375	19	80	8370	828	104.625	34
69	/project/projectdirs/openmsi/omsi_data_private/raad0102/20210330MdR_5800_NIMS_AT_screen_TAT.h5	C	22	30.1899	258.367	6180	558	78.2278	29	79	2430	181	30.7595	14	79	2430	181	30.7595	14	79	3229	343	40.8734	19	79	1389	83	17.5823	14	79	2626	254	33.2405	19	79	6065	740	76.7722	19	79	3111	289	39.3797	14	79	1895	132	23.9873	19
70	/project/projectdirs/openmsi/omsi_data_private/raad0102/20210330MdR_5800_NIMS_AT_screen_TAT.h5	C	23	31.2911	269.291	7919	495	100.241	49	79	2860	181	36.2025	19	79	2860	181	36.2025	19	79	4055	387	51.3291	19	79	1600	107	20.2532	14	79	3525	318	44.6203	19	79	7365	588	93.2278	34	79	4113	313	52.0633	24	79	3123	200	39.5316	19
71	/project/projectdirs/openmsi/omsi_data_private/raad0102/20210330MdR_5800_NIMS_AT_screen_TAT.h5	C	24	29.4557	281.456	7524	769	95.2405	19	79	2877	230	36.4177	14	79	2877	230	36.4177	14	79	3773	338	47.7595	14	79	1510	98	19.1139	14	79	3545	372	44.8734	14	79	6470	794	81.8987	19	79	3944	323	49.9241	14	79	2671	254	33.8101	14
72	/project/projectdirs/openmsi/omsi_data_private/raad0102/20210330MdR_5800_NIMS_AT_screen_TAT.h5	D	1	41.3766	8.06494	13330	475	173.117	132	77	5678	171	73.7403	73	77	5678	171	73.7403	73	77	8926	441	115.922	58	77	2698	98	35.039	29	77	4364	171	56.6753	34	77	17649	710	229.208	127	77	6852	289	88.987	49	77	7643	308	99.2597	53
73	/project/projectdirs/openmsi/omsi_data_private/raad0102/20210330MdR_5800_NIMS_AT_screen_TAT.h5	D	2	42.3846	21.8718	9660	416	123.846	102	78	4205	147	53.9103	49	78	4205	147	53.9103	49	78	5483	558	70.2949	44	78	2175	68	27.8846	24	78	3040	166	38.9744	29	78	13068	818	167.538	117	78	4374	259	56.0769	34	78	7327	387	93.9359	63
74	/project/projectdirs/openmsi/omsi_data_private/raad0102/20210330MdR_5800_NIMS_AT_screen_TAT.h5	D	3	42.3846	33.8718	7970	289	102.179	93	78	3628	137	46.5128	36.5	78	3628	137	46.5128	36.5	78	4375	299	56.0897	39	78	1969	73	25.2436	24	78	2754	147	35.3077	29	78	11712	691	150.154	112	78	3715	210	47.6282	34	78	5814	362	74.5385	49
75	/project/projectdirs/openmsi/omsi_data_private/raad0102/20210330MdR_5800_NIMS_AT_screen_TAT.h5	D	4	41.3924	44.7342	5431	245	68.7468	63	79	3008	107	38.0759	39	79	3008	107	38.0759	39	79	3001	107	37.9873	29	79	1545	53	19.557	19	79	1902	58	24.0759	24	79	6871	264	86.9747	78	79	2357	98	29.8354	24	79	3697	142	46.7975	39
76	/project/projectdirs/openmsi/omsi_data_private/raad0102/20210330MdR_5800_NIMS_AT_screen_TAT.h5	D	5	41.3704	55.6296	4024	205	49.679	44	81	2166	83	26.7407	19	81	2166	83	26.7407	19	81	2112	93	26.0741	24	81	1394	49	17.2099	14	81	1599	44	19.7407	19	81	3962	245	48.9136	39	81	1842	63	22.7407	19	81	2708	171	33.4321	24
77	/project/projectdirs/openmsi/omsi_data_private/raad0102/20210330MdR_5800_NIMS_AT_screen_TAT.h5	D	6	42.3544	69.5316	4284	166	54.2278	44	79	1932	68	24.4557	24	79	1932	68	24.4557	24	79	2495	102	31.5823	24	79	1491	44	18.8734	19	79	1721	49	21.7848	19	79	5809	289	73.5316	53	79	2158	78	27.3165	24	79	3555	186	45	34
78	/project/projectdirs/openmsi/omsi_data_private/raad0102/20210330MdR_5800_NIMS_AT_screen_TAT.h5	D	7	41.5443	80.5443	6972	401	88.2532	49	79	2841	151	35.962	19	79	2841	151	35.962	19	79	5083	397	64.3418	29	79	1888	78	23.8987	19	79	2840	166	35.9494	19	79	13779	1019	174.418	58	79	3945	235	49.9367	19	79	6263	450	79.2785	29
79	/project/projectdirs/openmsi/omsi_data_private/raad0102/20210330MdR_5800_NIMS_AT_screen_TAT.h5	D	8	41.325	93.4125	6574	450	82.175	49	80	2504	151	31.3	19	80	2504	151	31.3	19	80	4851	367	60.6375	29	80	1770	93	22.125	19	80	2937	186	36.7125	21.5	80	13775	1230	172.188	63	80	4196	387	52.45	24	80	4105	264	51.3125	29
80	/project/projectdirs/openmsi/omsi_data_private/raad0102/20210330MdR_5800_NIMS_AT_screen_TAT.h5	D	9	42.2911	105.291	12288	504	155.544	112	79	4326	156	54.7595	39	79	4326	156	54.7595	39	79	8712	436	110.278	58	79	2416	93	30.5823	24	79	4754	171	60.1772	39	79	27007	1161	341.861	132	79	7436	308	94.1266	49	79	10452	416	132.304	63
81	/project/projectdirs/openmsi/omsi_data_private/raad0102/20210330MdR_5800_NIMS_AT_screen_TAT.h5	D	10	42.3671	117.19	10865	401	137.532	127	79	3905	122	49.4304	49	79	3905	122	49.4304	49	79	4925	279	62.3418	44	79	2088	58	26.4304	24	79	2792	132	35.3418	29	79	13391	848	169.506	127	79	4182	186	52.9367	39	79	6870	338	86.962	68
82	/project/projectdirs/openmsi/omsi_data_private/raad0102/20210330MdR_5800_NIMS_AT_screen_TAT.h5	D	11	41.3846	128.128	10207	401	130.859	104.5	78	2517	78	32.2692	29	78	2517	78	32.2692	29	78	3358	137	43.0513	34	78	1601	53	20.5256	19	78	2018	58	25.8718	24	78	5832	313	74.7692	53	78	2747	122	35.2179	29	78	4728	250	60.6154	44
83	/project/projectdirs/openmsi/omsi_data_private/raad0102/20210330MdR_5800_NIMS_AT_screen_TAT.h5	D	12	42.3766	139.935	4964	313	64.4675	44	77	2096	93	27.2208	19	77	2096	93	27.2208	19	77	2598	210	33.7403	19	77	1482	73	19.2468	14	77	2048	98	26.5974	19	77	7033	598	91.3377	39	77	2583	186	33.5455	19	77	2885	181	37.4675	24
84	/project/projectdirs/openmsi/omsi_data_private/raad0102/20210330MdR_5800_NIMS_AT_screen_TAT.h5	D	13	41.3846	151.872	9508	480	121.897	73	78	3367	171	43.1667	24	78	3367	171	43.1667	24	78	5832	333	74.7692	34	78	1921	78	24.6282	19	78	4182	230	53.6154	24	78	13972	936	179.128	70.5	78	5521	382	70.7821	29	78	31265	2034	400.833	114.5
85	/project/projectdirs/openmsi/omsi_data_private/raad0102/20210330MdR_5800_NIMS_AT_screen_TAT.h5	D	14	41.2911	162.709	7716	549	97.6709	73	79	3220	171	40.7595	24	79	3220	171	40.7595	24	79	4814	397	60.9367	34	79	1793	53	22.6962	19	79	3626	284	45.8987	34	79	9746	720	123.367	73	79	4651	406	58.8734	29	79	16875	1318	213.608	122
86	/project/projectdirs/openmsi/omsi_data_private/raad0102/20210330MdR_5800_NIMS_AT_screen_TAT.h5	D	15	42.2436	176.667	10827	627	138.808	75.5	78	4008	240	51.3846	29	78	4008	240	51.3846	29	78	7045	411	90.3205	44	78	2186	93	28.0256	19	78	5241	303	67.1923	29	78	15417	1009	197.654	70.5	78	7024	406	90.0513	31.5	78	20998	1279	269.205	90.5
87	/project/projectdirs/openmsi/omsi_data_private/raad0102/20210330MdR_5800_NIMS_AT_screen_TAT.h5	D	16	42.2125	187.575	9105	490	113.812	58	80	3430	171	42.875	24	80	3430	171	42.875	24	80	6117	357	76.4625	31.5	80	1834	73	22.925	14	80	4593	240	57.4125	29	80	12904	857	161.3	55.5	80	6001	343	75.0125	29	80	5097	299	63.7125	29
88	/project/projectdirs/openmsi/omsi_data_private/raad0102/20210330MdR_5800_NIMS_AT_screen_TAT.h5	D	17	43.1795	200.5	9362	524	120.026	73	78	3585	205	45.9615	26.5	78	3585	205	45.9615	26.5	78	5542	372	71.0513	34	78	1945	93	24.9359	19	78	4712	269	60.4103	29	78	14139	1063	181.269	73	78	5845	333	74.9359	29	78	23823	1519	305.423	144.5
89	/project/projectdirs/openmsi/omsi_data_private/raad0102/20210330MdR_5800_NIMS_AT_screen_TAT.h5	D	18	42.2125	212.425	11047	647	138.088	63	80	4070	215	50.875	24	80	4070	215	50.875	24	80	7025	460	87.8125	34	80	1853	68	23.1625	19	80	5468	299	68.35	29	80	18379	1093	229.738	75.5	80	7478	475	93.475	29	80	34866	2205	435.825	127
90	/project/projectdirs/openmsi/omsi_data_private/raad0102/20210330MdR_5800_NIMS_AT_screen_TAT.h5	D	19	42.1899	223.367	11006	671	139.316	58	79	4112	210	52.0506	24	79	4112	210	52.0506	24	79	7045	500	89.1772	34	79	1943	93	24.5949	19	79	5746	372	72.7342	29	79	16488	1132	208.709	63	79	6887	431	87.1772	29	79	7913	1392	100.165	34
91	/project/projectdirs/openmsi/omsi_data_private/raad0102/20210330MdR_5800_NIMS_AT_screen_TAT.h5	D	20	42.2911	236.291	9293	715	117.633	29	79	3365	235	42.5949	19	79	3365	235	42.5949	19	79	5794	490	73.3418	24	79	1849	78	23.4051	14	79	4803	352	60.7975	24	79	12824	1073	162.329	39	79	5891	441	74.5696	24	79	5014	313	63.4684	24
92	/project/projectdirs/openmsi/omsi_data_private/raad0102/20210330MdR_5800_NIMS_AT_screen_TAT.h5	D	21	42.3506	247.182	9239	671	119.987	29	77	4050	264	52.5974	19	77	4050	264	52.5974	19	77	5346	446	69.4286	19	77	1735	112	22.5325	14	77	4352	313	56.5195	24	77	12164	995	157.974	24	77	5865	460	76.1688	19	77	3675	294	47.7273	19
93	/project/projectdirs/openmsi/omsi_data_private/raad0102/20210330MdR_5800_NIMS_AT_screen_TAT.h5	D	22	42.3766	258.065	5096	480	66.1818	24	77	2292	161	29.7662	19	77	2292	161	29.7662	19	77	3090	308	40.1299	19	77	1362	53	17.6883	14	77	2670	186	34.6753	14	77	5565	573	72.2727	24	77	3261	299	42.3506	19	77	2106	161	27.3506	14
94	/project/projectdirs/openmsi/omsi_data_private/raad0102/20210330MdR_5800_NIMS_AT_screen_TAT.h5	D	23	42.3766	270.935	8563	563	111.208	39	77	3143	205	40.8182	19	77	3143	205	40.8182	19	77	4511	318	58.5844	19	77	1702	63	22.1039	19	77	4057	284	52.6883	19	77	9834	862	127.714	29	77	4897	352	63.5974	24	77	4176	313	54.2338	19
95	/project/projectdirs/openmsi/omsi_data_private/raad0102/20210330MdR_5800_NIMS_AT_screen_TAT.h5	D	24	42.2911	282.709	11327	612	143.38	68	79	4230	205	53.5443	29	79	4230	205	53.5443	29	79	5701	367	72.1646	29	79	1907	73	24.1392	19	79	4824	299	61.0633	29	79	11590	882	146.709	53	79	6190	411	78.3544	34	79	5357	343	67.8101	34
96	/project/projectdirs/openmsi/omsi_data_private/raad0102/20210330MdR_5800_NIMS_AT_screen_TAT.h5	E	1	53.3333	9.75641	9910	416	127.051	107	78	4634	200	59.4103	55.5	78	4634	200	59.4103	55.5	78	6188	470	79.3333	44	78	2751	112	35.2692	29	78	3378	186	43.3077	29	78	12910	700	165.513	104.5	78	4700	279	60.2564	39	78	3863	191	49.5256	31.5
97	/project/projectdirs/openmsi/omsi_data_private/raad0102/20210330MdR_5800_NIMS_AT_screen_TAT.h5	E	2	54.2911	21.7089	8446	308	106.911	102	79	3303	151	41.8101	39	79	3303	151	41.8101	39	79	4615	323	58.4177	39	79	2472	73	31.2911	29	79	2419	117	30.6203	24	79	9646	651	122.101	88	79	3504	156	44.3544	39	79	4841	264	61.2785	44
98	/project/projectdirs/openmsi/omsi_data_private/raad0102/20210330MdR_5800_NIMS_AT_screen_TAT.h5	E	3	54.2125	32.575	7113	289	88.9125	75.5	80	2865	102	35.8125	29	80	2865	102	35.8125	29	80	3780	176	47.25	29	80	2076	68	25.95	24	80	2426	93	30.325	24	80	9862	696	123.275	85.5	80	3251	191	40.6375	29	80	4739	259	59.2375	39
99	/project/projectdirs/openmsi/omsi_data_private/raad0102/20210330MdR_5800_NIMS_AT_screen_TAT.h5	E	4	54.1519	45.557	8716	343	110.329	98	79	3404	122	43.0886	34	79	3404	122	43.0886	34	79	5686	446	71.9747	44	79	2211	78	27.9873	24	79	3132	151	39.6456	29	79	15493	887	196.114	117	79	4279	245	54.1646	34	79	6956	372	88.0506	49
100	/project/projectdirs/openmsi/omsi_data_private/raad0102/20210330MdR_5800_NIMS_AT_screen_TAT.h5	E	5	54.1519	56.443	7704	348	97.519	73	79	2899	122	36.6962	19	79	2899	122	36.6962	19	79	5291	294	66.9747	34	79	2029	73	25.6835	19	79	2858	166	36.1772	24	79	15365	887	194.494	78	79	3993	205	50.5443	24	79	5743	318	72.6962	34
101	/project/projectdirs/openmsi/omsi_data_private/raad0102/20210330MdR_5800_NIMS_AT_screen_TAT.h5	E	6	53.2125	69.425	7655	343	95.6875	68	80	2803	102	35.0375	24	80	2803	102	35.0375	24	80	4838	294	60.475	31.5	80	2069	73	25.8625	19	80	2792	122	34.9	24	80	15865	897	198.312	98	80	3910	191	48.875	24	80	7510	436	93.875	46.5
102	/project/projectdirs/openmsi/omsi_data_private/raad0102/20210330MdR_5800_NIMS_AT_screen_TAT.h5	E	7	54.2436	81.3333	7891	343	101.167	78	78	2841	147	36.4231	24	78	2841	147	36.4231	24	78	4196	240	53.7949	31.5	78	1891	63	24.2436	19	78	2446	122	31.359	24	78	14129	877	181.141	93	78	3523	166	45.1667	29	78	6709	411	86.0128	44
103	/project/projectdirs/openmsi/omsi_data_private/raad0102/20210330MdR_5800_NIMS_AT_screen_TAT.h5	E	8	53.2911	93.2911	8791	382	111.278	78	79	3566	147	45.1392	29	79	3566	147	45.1392	29	79	5460	348	69.1139	34	79	2157	78	27.3038	24	79	3144	137	39.7975	24	79	17407	872	220.342	112	79	4586	205	58.0506	34	79	6948	377	87.9494	49
104	/project/projectdirs/openmsi/omsi_data_private/raad0102/20210330MdR_5800_NIMS_AT_screen_TAT.h5	E	9	54.3846	105.128	6310	313	80.8974	55.5	78	2493	151	31.9615	19	78	2493	151	31.9615	19	78	3466	343	44.4359	24	78	1740	83	22.3077	19	78	2370	161	30.3846	19	78	10272	823	131.692	58	78	2794	161	35.8205	24	78	4498	269	57.6667	34
105	/project/projectdirs/openmsi/omsi_data_private/raad0102/20210330MdR_5800_NIMS_AT_screen_TAT.h5	E	10	54.3766	116.935	9262	284	120.286	102	77	3234	93	42	44	77	3234	93	42	44	77	3189	127	41.4156	34	77	1930	63	25.0649	24	77	2275	68	29.5455	24	77	7764	343	100.831	83	77	2652	83	34.4416	29	77	3399	122	44.1429	39
106	/project/projectdirs/openmsi/omsi_data_private/raad0102/20210330MdR_5800_NIMS_AT_screen_TAT.h5	E	11	54.3846	127.872	8912	411	114.256	78	78	2835	132	36.3462	29	78	2835	132	36.3462	29	78	4601	259	58.9872	29	78	2056	93	26.359	19	78	2881	181	36.9359	19	78	14475	823	185.577	78	78	4052	200	51.9487	29	78	5896	303	75.5897	39
107	/project/projectdirs/openmsi/omsi_data_private/raad0102/20210330MdR_5800_NIMS_AT_screen_TAT.h5	E	12	54.2911	138.709	8942	436	113.19	73	79	3185	176	40.3165	29	79	3185	176	40.3165	29	79	5247	686	66.4177	24	79	2033	132	25.7342	19	79	2779	186	35.1772	24	79	12221	803	154.696	78	79	3895	235	49.3038	29	79	5557	299	70.3418	39
108	/project/projectdirs/openmsi/omsi_data_private/raad0102/20210330MdR_5800_NIMS_AT_screen_TAT.h5	E	13	54.1899	151.633	10146	617	128.43	68	79	3563	196	45.1013	19	79	3563	196	45.1013	19	79	6508	504	82.3797	34	79	2066	122	26.1519	19	79	4884	289	61.8228	24	79	14370	990	181.899	63	79	6528	416	82.6329	24	79	33636	2215	425.772	142
109	/project/projectdirs/openmsi/omsi_data_private/raad0102/20210330MdR_5800_NIMS_AT_screen_TAT.h5	E	14	54.1519	162.557	7324	480	92.7089	39	79	2755	147	34.8734	19	79	2755	147	34.8734	19	79	4717	313	59.7089	24	79	1813	78	22.9494	14	79	3758	230	47.5696	19	79	9803	740	124.089	39	79	4733	338	59.9114	19	79	16877	1264	213.633	63
110	/project/projectdirs/openmsi/omsi_data_private/raad0102/20210330MdR_5800_NIMS_AT_screen_TAT.h5	E	15	54.1519	176.443	9751	735	123.43	44	79	3536	240	44.7595	19	79	3536	240	44.7595	19	79	5907	411	74.7722	24	79	1980	112	25.0633	14	79	4411	294	55.8354	19	79	14584	1156	184.608	44	79	5994	441	75.8734	19	79	28170	2196	356.582	68
111	/project/projectdirs/openmsi/omsi_data_private/raad0102/20210330MdR_5800_NIMS_AT_screen_TAT.h5	E	16	54.1519	188.443	14732	774	186.481	49	79	4797	225	60.7215	24	79	4797	225	60.7215	24	79	8870	475	112.278	29	79	2358	102	29.8481	19	79	6300	279	79.7468	24	79	24655	1367	312.089	63	79	8467	573	107.177	29	79	37477	2294	474.392	98
112	/project/projectdirs/openmsi/omsi_data_private/raad0102/20210330MdR_5800_NIMS_AT_screen_TAT.h5	E	17	53.1899	199.367	12971	549	164.19	78	79	4886	191	61.8481	34	79	4886	191	61.8481	34	79	8489	387	107.456	44	79	2116	78	26.7848	19	79	6291	264	79.6329	49	79	24878	1137	314.911	117	79	9464	441	119.797	53	79	61525	2573	778.797	318
113	/project/projectdirs/openmsi/omsi_data_private/raad0102/20210330MdR_5800_NIMS_AT_screen_TAT.h5	E	18	54.2911	212.291	7225	514	91.4557	39	79	2746	191	34.7595	19	79	2746	191	34.7595	19	79	4045	264	51.2025	24	79	1558	68	19.7215	14	79	3300	220	41.7722	24	79	11775	1078	149.051	49	79	4342	348	54.962	24	79	25255	1901	319.684	102
114	/project/projectdirs/openmsi/omsi_data_private/raad0102/20210330MdR_5800_NIMS_AT_screen_TAT.h5	E	19	54.3846	223.128	7993	514	102.474	31.5	78	2837	147	36.3718	19	78	2837	147	36.3718	19	78	4778	382	61.2564	24	78	1734	88	22.2308	19	78	3650	240	46.7949	19	78	12702	1122	162.846	34	78	4984	382	63.8974	19	78	21602	1784	276.949	53
115	/project/projectdirs/openmsi/omsi_data_private/raad0102/20210330MdR_5800_NIMS_AT_screen_TAT.h5	E	20	53.3816	236	13146	656	172.974	58	76	3828	181	50.3684	24	76	3828	181	50.3684	24	76	7191	426	94.6184	31.5	76	2089	112	27.4868	19	76	5435	303	71.5132	26.5	76	21701	1235	285.539	68	76	7837	470	103.118	29	76	41216	2161	542.316	114.5
116	/project/projectdirs/openmsi/omsi_data_private/raad0102/20210330MdR_5800_NIMS_AT_screen_TAT.h5	E	21	53.3846	246.872	12724	598	163.128	75.5	78	6596	333	84.5641	34	78	6596	333	84.5641	34	78	6781	401	86.9359	36.5	78	1932	78	24.7692	14	78	5352	259	68.6154	34	78	19790	1004	253.718	73	78	7205	343	92.3718	34	78	25710	1299	329.615	102.5
117	/project/projectdirs/openmsi/omsi_data_private/raad0102/20210330MdR_5800_NIMS_AT_screen_TAT.h5	E	22	54.2911	259.709	8016	681	101.468	39	79	2786	186	35.2658	19	79	2786	186	35.2658	19	79	4038	348	51.1139	24	79	1602	58	20.2785	14	79	3394	240	42.962	19	79	10375	901	131.329	29	79	4374	357	55.3671	19	79	10078	764	127.57	29
118	/project/projectdirs/openmsi/omsi_data_private/raad0102/20210330MdR_5800_NIMS_AT_screen_TAT.h5	E	23	54.1282	270.615	10951	720	140.397	49	78	3394	220	43.5128	19	78	3394	220	43.5128	19	78	5090	323	65.2564	24	78	1741	83	22.3205	14	78	4445	289	56.9872	24	78	14063	1019	180.295	46.5	78	5696	387	73.0256	29	78	26638	1730	341.513	78
119	/project/projectdirs/openmsi/omsi_data_private/raad0102/20210330MdR_5800_NIMS_AT_screen_TAT.h5	E	24	54.1519	282.557	5810	401	73.5443	53	79	2637	147	33.3797	19	79	2637	147	33.3797	19	79	2907	240	36.7975	24	79	1526	49	19.3165	14	79	2434	142	30.8101	19	79	5231	387	66.2152	34	79	2951	191	37.3544	24	79	24952	2004	315.848	171
120	/project/projectdirs/openmsi/omsi_data_private/raad0102/20210330MdR_5800_NIMS_AT_screen_TAT.h5	F	1	65.1282	9.61538	10848	411	139.077	98	78	4330	181	55.5128	44	78	4330	181	55.5128	44	78	6754	426	86.5897	44	78	2378	88	30.4872	24	78	3412	166	43.7436	29	78	11521	715	147.705	73	78	5116	269	65.5897	34	78	3332	166	42.7179	26.5
121	/project/projectdirs/openmsi/omsi_data_private/raad0102/20210330MdR_5800_NIMS_AT_screen_TAT.h5	F	2	65.1519	21.557	7977	352	100.975	78	79	3605	142	45.6329	29	79	3605	142	45.6329	29	79	5204	348	65.8734	39	79	2019	78	25.557	24	79	2821	117	35.7089	29	79	12540	725	158.734	102	79	4480	279	56.7089	29	79	6058	397	76.6835	39
122	/project/projectdirs/openmsi/omsi_data_private/raad0102/20210330MdR_5800_NIMS_AT_screen_TAT.h5	F	3	66.125	33.5	9245	539	115.562	70.5	80	3981	215	49.7625	26.5	80	3981	215	49.7625	26.5	80	7995	710	99.9375	44	80	2301	93	28.7625	21.5	80	3571	230	44.6375	24	80	18211	1284	227.637	83	80	5168	323	64.6	31.5	80	5300	333	66.25	29
123	/project/projectdirs/openmsi/omsi_data_private/raad0102/20210330MdR_5800_NIMS_AT_screen_TAT.h5	F	4	66.1282	45.3846	10108	308	129.59	122	78	4512	122	57.8462	58	78	4512	122	57.8462	58	78	4760	254	61.0256	53	78	2337	107	29.9615	26.5	78	2698	93	34.5897	34	78	12704	759	162.872	137	78	3938	191	50.4872	44	78	6891	362	88.3462	73
124	/project/projectdirs/openmsi/omsi_data_private/raad0102/20210330MdR_5800_NIMS_AT_screen_TAT.h5	F	5	66.1282	57.3846	7597	313	97.3974	93	78	3240	132	41.5385	31.5	78	3240	132	41.5385	31.5	78	4630	254	59.359	46.5	78	1943	73	24.9103	21.5	78	2541	107	32.5769	24	78	11968	808	153.436	100	78	3579	186	45.8846	34	78	5291	299	67.8333	44
125	/project/projectdirs/openmsi/omsi_data_private/raad0102/20210330MdR_5800_NIMS_AT_screen_TAT.h5	F	6	65.1282	69.3846	9144	642	117.231	65.5	78	3674	230	47.1026	29	78	3674	230	47.1026	29	78	8612	1406	110.41	39	78	2538	142	32.5385	21.5	78	3779	269	48.4487	24	78	19411	1049	248.859	93	78	4985	338	63.9103	26.5	78	5302	254	67.9744	29
126	/project/projectdirs/openmsi/omsi_data_private/raad0102/20210330MdR_5800_NIMS_AT_screen_TAT.h5	F	7	66.3158	80.0789	8318	382	109.447	88	76	3305	127	43.4868	34	76	3305	127	43.4868	34	76	4766	318	62.7105	39	76	1994	73	26.2368	24	76	2783	117	36.6184	29	76	16470	906	216.711	149	76	4073	205	53.5921	34	76	4934	250	64.9211	44
127	/project/projectdirs/openmsi/omsi_data_private/raad0102/20210330MdR_5800_NIMS_AT_screen_TAT.h5	F	8	66.3158	92.9211	10040	284	132.105	127	76	4704	156	61.8947	53	76	4704	156	61.8947	53	76	3896	137	51.2632	49	76	2230	68	29.3421	29	76	2661	73	35.0132	34	76	10387	397	136.671	132	76	3720	122	48.9474	44	76	4534	200	59.6579	55.5
128	/project/projectdirs/openmsi/omsi_data_private/raad0102/20210330MdR_5800_NIMS_AT_screen_TAT.h5	F	9	65.1818	104.649	10402	362	135.091	112	77	3554	112	46.1558	39	77	3554	112	46.1558	39	77	6945	308	90.1948	49	77	2398	78	31.1429	24	77	3553	132	46.1429	34	77	21174	838	274.987	132	77	5605	215	72.7922	44	77	6142	235	79.7662	44
129	/project/projectdirs/openmsi/omsi_data_private/raad0102/20210330MdR_5800_NIMS_AT_screen_TAT.h5	F	10	65.1282	116.615	7260	284	93.0769	78	78	3059	93	39.2179	34	78	3059	93	39.2179	34	78	3411	176	43.7308	34	78	1830	53	23.4615	19	78	2170	78	27.8205	24	78	9182	671	117.718	90.5	78	2924	181	37.4872	29	78	4151	210	53.2179	44
130	/project/projectdirs/openmsi/omsi_data_private/raad0102/20210330MdR_5800_NIMS_AT_screen_TAT.h5	F	11	65.1282	128.615	8402	318	107.718	78	78	3048	132	39.0769	29	78	3048	132	39.0769	29	78	5203	274	66.7051	34	78	2007	73	25.7308	21.5	78	3066	117	39.3077	29	78	15716	965	201.487	83	78	4278	191	54.8462	29	78	5635	269	72.2436	39
131	/project/projectdirs/openmsi/omsi_data_private/raad0102/20210330MdR_5800_NIMS_AT_screen_TAT.h5	F	12	66.1519	139.557	6202	318	78.5063	44	79	2635	117	33.3544	19	79	2635	117	33.3544	19	79	3582	240	45.3418	24	79	1709	68	21.6329	19	79	2346	107	29.6962	19	79	8608	598	108.962	39	79	2816	166	35.6456	19	79	2869	161	36.3165	24
132	/project/projectdirs/openmsi/omsi_data_private/raad0102/20210330MdR_5800_NIMS_AT_screen_TAT.h5	F	13	67.1519	152.443	7618	534	96.4304	39	79	2929	161	37.0759	19	79	2929	161	37.0759	19	79	4982	338	63.0633	24	79	1864	73	23.5949	19	79	3798	230	48.0759	24	79	9752	872	123.443	34	79	5027	318	63.6329	19	79	3350	607	42.4051	19
133	/project/projectdirs/openmsi/omsi_data_private/raad0102/20210330MdR_5800_NIMS_AT_screen_TAT.h5	F	14	66.1519	163.443	11253	583	142.443	68	79	3920	205	49.6203	29	79	3920	205	49.6203	29	79	7534	436	95.3671	39	79	2248	102	28.4557	19	79	5538	294	70.1013	34	79	15575	1009	197.152	68	79	7804	470	98.7848	34	79	3923	200	49.6582	29
134	/project/projectdirs/openmsi/omsi_data_private/raad0102/20210330MdR_5800_NIMS_AT_screen_TAT.h5	F	15	66.1282	174.385	10789	750	138.321	60.5	78	3784	200	48.5128	24	78	3784	200	48.5128	24	78	7415	495	95.0641	34	78	2184	102	28	19	78	5307	289	68.0385	24	78	14073	946	180.423	53	78	7013	397	89.9103	29	78	4509	205	57.8077	26.5
135	/project/projectdirs/openmsi/omsi_data_private/raad0102/20210330MdR_5800_NIMS_AT_screen_TAT.h5	F	16	66.2308	186.308	8760	544	112.308	34	78	2944	161	37.7436	19	78	2944	161	37.7436	19	78	5851	401	75.0128	19	78	1767	83	22.6538	19	78	4464	250	57.2308	19	78	8199	818	105.115	26.5	78	5659	426	72.5513	19	78	3349	171	42.9359	29
136	/project/projectdirs/openmsi/omsi_data_private/raad0102/20210330MdR_5800_NIMS_AT_screen_TAT.h5	F	17	65.3766	199.065	15454	877	200.701	88	77	5635	279	73.1818	39	77	5635	279	73.1818	39	77	9941	539	129.104	44	77	2667	122	34.6364	19	77	6875	352	89.2857	39	77	14612	931	189.766	63	77	8086	500	105.013	39	77	4712	254	61.1948	34
137	/project/projectdirs/openmsi/omsi_data_private/raad0102/20210330MdR_5800_NIMS_AT_screen_TAT.h5	F	18	67.3766	209.935	9461	588	122.87	63	77	4112	215	53.4026	44	77	4112	215	53.4026	44	77	5705	392	74.0909	34	77	2029	78	26.3506	19	77	4527	259	58.7922	29	77	11857	730	153.987	53	77	5827	367	75.6753	34	77	4461	215	57.9351	29
138	/project/projectdirs/openmsi/omsi_data_private/raad0102/20210330MdR_5800_NIMS_AT_screen_TAT.h5	F	19	66.3077	223.769	8032	475	102.974	44	78	2894	142	37.1026	19	78	2894	142	37.1026	19	78	4747	313	60.859	26.5	78	1804	63	23.1282	19	78	4209	274	53.9615	26.5	78	10254	803	131.462	44	78	5343	357	68.5	24	78	4163	348	53.3718	24
139	/project/projectdirs/openmsi/omsi_data_private/raad0102/20210330MdR_5800_NIMS_AT_screen_TAT.h5	F	20	65.1899	235.633	15372	759	194.582	83	79	4532	235	57.3671	24	79	4532	235	57.3671	24	79	8670	509	109.747	34	79	2539	137	32.1392	19	79	6916	294	87.5443	29	79	16873	818	213.582	49	79	8648	416	109.468	44	79	6078	284	76.9367	44
140	/project/projectdirs/openmsi/omsi_data_private/raad0102/20210330MdR_5800_NIMS_AT_screen_TAT.h5	F	21	66.1282	247.615	8255	651	105.833	34	78	2996	186	38.4103	19	78	2996	186	38.4103	19	78	4394	303	56.3333	19	78	1583	73	20.2949	14	78	3642	250	46.6923	19	78	10824	990	138.769	29	78	4749	343	60.8846	19	78	2697	161	34.5769	19
141	/project/projectdirs/openmsi/omsi_data_private/raad0102/20210330MdR_5800_NIMS_AT_screen_TAT.h5	F	22	66.1519	258.557	7797	622	98.6962	24	79	2518	156	31.8734	19	79	2518	156	31.8734	19	79	4318	308	54.6582	19	79	1660	73	21.0127	14	79	3805	235	48.1646	19	79	9250	637	117.089	24	79	4414	299	55.8734	19	79	2618	161	33.1392	19
142	/project/projectdirs/openmsi/omsi_data_private/raad0102/20210330MdR_5800_NIMS_AT_screen_TAT.h5	F	23	67.1519	271.443	7305	504	92.4684	29	79	2485	166	31.4557	14	79	2485	166	31.4557	14	79	4154	352	52.5823	19	79	1690	78	21.3924	14	79	3479	284	44.038	19	79	8896	750	112.608	19	79	3900	264	49.3671	19	79	2329	127	29.481	19
143	/project/projectdirs/openmsi/omsi_data_private/raad0102/20210330MdR_5800_NIMS_AT_screen_TAT.h5	F	24	66.1519	282.443	5399	416	68.3418	34	79	2160	98	27.3418	19	79	2160	98	27.3418	19	79	2839	289	35.9367	19	79	1519	63	19.2278	14	79	2379	176	30.1139	19	79	4715	387	59.6835	24	79	2816	205	35.6456	19	79	2250	137	28.8462	19
144	/project/projectdirs/openmsi/omsi_data_private/raad0102/20210330MdR_5800_NIMS_AT_screen_TAT.h5	G	1	77.875	8.5	12004	397	150.05	137	80	10909	343	136.363	132	80	10909	343	136.363	132	80	7690	485	96.125	53	80	2688	93	33.6	29	80	4082	147	51.025	39	80	14699	583	183.738	112	80	5735	250	71.6875	49	80	6893	284	86.1625	60.5
145	/project/projectdirs/openmsi/omsi_data_private/raad0102/20210330MdR_5800_NIMS_AT_screen_TAT.h5	G	2	77.8718	20.3846	9824	333	125.949	112	78	8921	362	114.372	95.5	78	8921	362	114.372	95.5	78	6234	372	79.9231	49	78	2419	78	31.0128	29	78	3298	122	42.2821	31.5	78	14101	602	180.782	122	78	4719	215	60.5	44	78	6786	274	87	60.5
146	/project/projectdirs/openmsi/omsi_data_private/raad0102/20210330MdR_5800_NIMS_AT_screen_TAT.h5	G	3	77.9351	32.3766	9490	455	123.247	102	77	9041	426	117.416	98	77	9041	426	117.416	98	77	8956	955	116.312	58	77	2712	127	35.2208	29	77	3585	142	46.5584	34	77	17171	818	223	137	77	5102	220	66.2597	49	77	6705	289	87.0779	58
147	/project/projectdirs/openmsi/omsi_data_private/raad0102/20210330MdR_5800_NIMS_AT_screen_TAT.h5	G	4	76.9351	45.3766	10396	382	135.013	93	77	4355	166	56.5584	44	77	4355	166	56.5584	44	77	9841	475	127.805	68	77	2693	98	34.974	29	77	3755	142	48.7662	34	77	24805	965	322.143	156	77	5929	230	77	49	77	7606	284	98.7792	63
148	/project/projectdirs/openmsi/omsi_data_private/raad0102/20210330MdR_5800_NIMS_AT_screen_TAT.h5	G	5	76.9333	57.2533	5149	269	68.6533	53	75	2580	117	34.4	24	75	2580	117	34.4	24	75	4000	250	53.3333	34	75	1703	78	22.7067	19	75	2114	127	28.1867	24	75	9492	656	126.56	78	75	3088	210	41.1733	29	75	3609	230	48.12	29
149	/project/projectdirs/openmsi/omsi_data_private/raad0102/20210330MdR_5800_NIMS_AT_screen_TAT.h5	G	6	76.9333	68.7467	7831	289	104.413	78	75	3577	132	47.6933	29	75	3577	132	47.6933	29	75	5748	333	76.64	44	75	2236	78	29.8133	24	75	3065	142	40.8667	29	75	16353	882	218.04	132	75	4240	210	56.5333	39	75	5059	284	67.4533	39
150	/project/projectdirs/openmsi/omsi_data_private/raad0102/20210330MdR_5800_NIMS_AT_screen_TAT.h5	G	7	76.9351	79.6234	9730	411	126.364	93	77	3702	151	48.0779	29	77	3702	151	48.0779	29	77	7894	436	102.519	58	77	2794	107	36.2857	29	77	4041	186	52.4805	34	77	24947	1250	323.987	151	77	6215	308	80.7143	34	77	5892	362	76.5195	39
151	/project/projectdirs/openmsi/omsi_data_private/raad0102/20210330MdR_5800_NIMS_AT_screen_TAT.h5	G	8	77.0649	92.6234	7986	431	103.714	73	77	3022	122	39.2468	24	77	3022	122	39.2468	24	77	5845	406	75.9091	34	77	2174	78	28.2338	19	77	3019	181	39.2078	24	77	16773	1098	217.831	88	77	4247	225	55.1558	24	77	4801	294	62.3506	34
152	/project/projectdirs/openmsi/omsi_data_private/raad0102/20210330MdR_5800_NIMS_AT_screen_TAT.h5	G	9	77.0649	104.623	7494	450	97.3247	78	77	2860	147	37.1429	29	77	2860	147	37.1429	29	77	5096	357	66.1818	34	77	2001	73	25.987	24	77	2651	132	34.4286	24	77	14453	1068	187.701	102	77	4206	279	54.6234	34	77	4636	250	60.2078	34
153	/project/projectdirs/openmsi/omsi_data_private/raad0102/20210330MdR_5800_NIMS_AT_screen_TAT.h5	G	10	77.0633	115.506	8968	313	113.519	107	79	3867	132	48.9494	39	79	3867	132	48.9494	39	79	4508	210	57.0633	44	79	2234	83	28.2785	24	79	2824	117	35.7468	29	79	14524	833	183.848	122	79	3750	196	47.4684	34	79	5566	259	70.4557	53
154	/project/projectdirs/openmsi/omsi_data_private/raad0102/20210330MdR_5800_NIMS_AT_screen_TAT.h5	G	11	77.125	128.5	6194	308	77.425	44	80	2561	112	32.0125	21.5	80	2561	112	32.0125	21.5	80	3460	274	43.25	24	80	1756	68	21.95	19	80	2319	117	28.9875	24	80	10670	872	133.375	68	80	3076	191	38.45	24	80	3768	250	47.1	29
155	/project/projectdirs/openmsi/omsi_data_private/raad0102/20210330MdR_5800_NIMS_AT_screen_TAT.h5	G	12	78.1282	140.385	3507	147	44.9615	39	78	1890	78	24.2308	19	78	1890	78	24.2308	19	78	1802	98	23.1026	19	78	1407	44	18.0385	14	78	1567	44	20.0897	19	78	3527	147	45.2179	31.5	78	1730	68	22.1795	19	78	2125	78	27.2436	19
156	/project/projectdirs/openmsi/omsi_data_private/raad0102/20210330MdR_5800_NIMS_AT_screen_TAT.h5	G	13	77.1282	151.385	7950	573	101.923	39	78	2986	151	38.2821	19	78	2986	151	38.2821	19	78	4912	397	62.9744	29	78	1900	93	24.359	19	78	3610	245	46.2821	24	78	11608	1019	148.821	36.5	78	4672	362	59.8974	24	78	9186	931	117.769	34
157	/project/projectdirs/openmsi/omsi_data_private/raad0102/20210330MdR_5800_NIMS_AT_screen_TAT.h5	G	14	77.1282	164.385	7588	441	97.2821	51	78	3044	176	39.0256	21.5	78	3044	176	39.0256	21.5	78	4552	259	58.359	29	78	1901	78	24.3718	19	78	3382	215	43.359	24	78	11822	799	151.564	55.5	78	4287	254	54.9615	24	78	10340	759	132.564	53.5
158	/project/projectdirs/openmsi/omsi_data_private/raad0102/20210330MdR_5800_NIMS_AT_screen_TAT.h5	G	15	76.2533	176.067	7991	431	106.547	49	75	3059	171	40.7867	24	75	3059	171	40.7867	24	75	5031	294	67.08	34	75	1777	78	23.6933	19	75	3713	230	49.5067	24	75	13528	946	180.373	53	75	4896	333	65.28	29	75	10596	686	141.28	39
159	/project/projectdirs/openmsi/omsi_data_private/raad0102/20210330MdR_5800_NIMS_AT_screen_TAT.h5	G	16	78.3158	186.921	13164	612	173.211	95.5	76	3940	176	51.8421	24	76	3940	176	51.8421	24	76	8111	436	106.724	44	76	2336	98	30.7368	19	76	5812	294	76.4737	39	76	21304	1205	280.316	83	76	7717	392	101.539	44	76	18702	1009	246.079	93
160	/project/projectdirs/openmsi/omsi_data_private/raad0102/20210330MdR_5800_NIMS_AT_screen_TAT.h5	G	17	79.1282	199.615	10568	519	135.487	73	78	4675	200	59.9359	31.5	78	4675	200	59.9359	31.5	78	7367	475	94.4487	44	78	2270	93	29.1026	19	78	5291	235	67.8333	34	78	19175	970	245.833	109.5	78	7005	411	89.8077	39	78	13873	730	177.859	75.5
161	/project/projectdirs/openmsi/omsi_data_private/raad0102/20210330MdR_5800_NIMS_AT_screen_TAT.h5	G	18	77.1282	210.615	6464	450	82.8718	41.5	78	3294	161	42.2308	24	78	3294	161	42.2308	24	78	3931	362	50.3974	26.5	78	1718	58	22.0256	19	78	3168	171	40.6154	24	78	11972	911	153.487	55.5	78	4049	235	51.9103	29	78	10426	750	133.667	39
162	/project/projectdirs/openmsi/omsi_data_private/raad0102/20210330MdR_5800_NIMS_AT_screen_TAT.h5	G	19	77.1282	222.615	6330	416	81.1538	39	78	2992	117	38.359	29	78	2992	117	38.359	29	78	3553	230	45.5513	24	78	1640	63	21.0256	19	78	3168	196	40.6154	24	78	11768	1102	150.872	49	78	4266	352	54.6923	24	78	10276	867	131.744	36.5
163	/project/projectdirs/openmsi/omsi_data_private/raad0102/20210330MdR_5800_NIMS_AT_screen_TAT.h5	G	20	79.1519	235.557	7237	691	91.6076	34	79	2762	196	34.962	19	79	2762	196	34.962	19	79	4335	367	54.8734	24	79	1721	93	21.7848	14	79	3637	274	46.038	24	79	13205	1058	167.152	44	79	4701	328	59.5063	24	79	17145	1274	217.025	63
164	/project/projectdirs/openmsi/omsi_data_private/raad0102/20210330MdR_5800_NIMS_AT_screen_TAT.h5	G	21	78.1519	247.443	8758	563	110.861	44	79	5121	1725	64.8228	24	79	5121	1725	64.8228	24	79	4523	318	57.2532	24	79	1866	73	23.6203	19	79	3896	225	49.3165	19	79	13692	1000	173.316	49	79	5118	352	64.7848	24	79	15587	1083	197.304	49
165	/project/projectdirs/openmsi/omsi_data_private/raad0102/20210330MdR_5800_NIMS_AT_screen_TAT.h5	G	22	78.1282	258.385	4531	299	58.0897	26.5	78	2550	607	32.6923	19	78	2550	607	32.6923	19	78	2426	151	31.1026	19	78	1287	44	16.5	14	78	2096	102	26.8718	19	78	5280	401	67.6923	24	78	2452	156	31.4359	19	78	6770	524	86.7949	24
166	/project/projectdirs/openmsi/omsi_data_private/raad0102/20210330MdR_5800_NIMS_AT_screen_TAT.h5	G	23	77.2436	271.333	7244	612	92.8718	29	78	2790	196	35.7692	19	78	2790	196	35.7692	19	78	4275	348	54.8077	19	78	1609	88	20.6282	19	78	3516	240	45.0769	19	78	11266	852	144.436	31.5	78	4361	299	55.9103	19	78	11729	887	150.372	34
167	/project/projectdirs/openmsi/omsi_data_private/raad0102/20210330MdR_5800_NIMS_AT_screen_TAT.h5	G	24	79.3333	283.244	7133	416	91.4487	60.5	78	2891	112	37.0641	29	78	2891	112	37.0641	29	78	3439	181	44.0897	29	78	1692	49	21.6923	19	78	2959	151	37.9359	26.5	78	6979	460	89.4744	49	78	3543	235	45.4231	26.5	78	12916	1009	165.59	73
168	/project/projectdirs/openmsi/omsi_data_private/raad0102/20210330MdR_5800_NIMS_AT_screen_TAT.h5	H	1	88.7564	9.33333	9919	421	127.167	98	78	6805	338	87.2436	55.5	78	6805	338	87.2436	55.5	78	5221	294	66.9359	34	78	1902	78	24.3846	19	78	2645	117	33.9103	24	78	9097	549	116.628	49	78	3771	196	48.3462	29	78	4399	230	56.3974	34
169	/project/projectdirs/openmsi/omsi_data_private/raad0102/20210330MdR_5800_NIMS_AT_screen_TAT.h5	H	2	89.7089	21.2911	11296	313	142.987	137	79	9451	284	119.633	112	79	9451	284	119.633	112	79	5749	240	72.7722	49	79	2461	63	31.1519	29	79	3197	147	40.4684	34	79	14913	681	188.772	137	79	4607	186	58.3165	44	79	6402	259	81.038	63
170	/project/projectdirs/openmsi/omsi_data_private/raad0102/20210330MdR_5800_NIMS_AT_screen_TAT.h5	H	3	88.6234	33.0649	9742	362	126.519	102	77	7977	338	103.597	83	77	7977	338	103.597	83	77	6535	352	84.8701	44	77	2431	132	31.5714	24	77	3019	147	39.2078	29	77	18370	857	238.571	151	77	4463	210	57.961	39	77	5128	259	66.5974	39
171	/project/projectdirs/openmsi/omsi_data_private/raad0102/20210330MdR_5800_NIMS_AT_screen_TAT.h5	H	4	89.6234	44.9351	9563	284	124.195	117	77	3853	112	50.039	44	77	3853	112	50.039	44	77	4833	254	62.7662	44	77	2338	73	30.3636	29	77	2359	78	30.6364	29	77	12896	598	167.481	132	77	3476	142	45.1429	39	77	4875	259	63.3117	53
172	/project/projectdirs/openmsi/omsi_data_private/raad0102/20210330MdR_5800_NIMS_AT_screen_TAT.h5	H	5	88.7089	56.7089	7213	259	91.3038	78	79	3386	151	42.8608	34	79	3386	151	42.8608	34	79	4703	245	59.5316	44	79	2157	83	27.3038	24	79	2478	112	31.3671	24	79	13869	720	175.557	127	79	3825	210	48.4177	34	79	4666	279	59.0633	39
173	/project/projectdirs/openmsi/omsi_data_private/raad0102/20210330MdR_5800_NIMS_AT_screen_TAT.h5	H	6	89.8718	68.6154	8092	465	103.744	98	78	3196	205	40.9744	29	78	3196	205	40.9744	29	78	5578	1122	71.5128	41.5	78	2265	142	29.0385	24	78	2766	151	35.4615	29	78	14106	808	180.846	139.5	78	3609	166	46.2692	34	78	4119	205	52.8077	36.5
174	/project/projectdirs/openmsi/omsi_data_private/raad0102/20210330MdR_5800_NIMS_AT_screen_TAT.h5	H	7	88.8718	80.6154	5896	333	75.5897	41.5	78	2582	137	33.1026	19	78	2582	137	33.1026	19	78	4211	245	53.9872	24	78	1727	73	22.141	19	78	2406	132	30.8462	19	78	13622	970	174.641	65.5	78	3457	225	44.3205	24	78	3226	230	41.359	19
175	/project/projectdirs/openmsi/omsi_data_private/raad0102/20210330MdR_5800_NIMS_AT_screen_TAT.h5	H	8	88.8481	91.557	8839	392	111.886	93	79	3622	166	45.8481	34	79	3622	166	45.8481	34	79	4696	269	59.443	39	79	2214	93	28.0253	24	79	2702	112	34.2025	24	79	16212	833	205.215	122	79	3803	205	48.1392	29	79	4638	230	58.7089	44
176	/project/projectdirs/openmsi/omsi_data_private/raad0102/20210330MdR_5800_NIMS_AT_screen_TAT.h5	H	9	89.8481	104.443	6521	401	82.5443	39	79	2983	142	37.7595	24	79	2983	142	37.7595	24	79	3962	259	50.1519	29	79	1867	93	23.6329	19	79	2548	161	32.2532	24	79	12480	882	157.975	49	79	3734	254	47.2658	19	79	3433	230	43.4557	19
177	/project/projectdirs/openmsi/omsi_data_private/raad0102/20210330MdR_5800_NIMS_AT_screen_TAT.h5	H	10	89.8718	115.385	6350	254	81.4103	65.5	78	3387	137	43.4231	26.5	78	3387	137	43.4231	26.5	78	3149	176	40.3718	24	78	1717	49	22.0128	19	78	2186	78	28.0256	21.5	78	10140	779	130	75.5	78	2803	151	35.9359	24	78	3607	196	46.2436	31.5
178	/project/projectdirs/openmsi/omsi_data_private/raad0102/20210330MdR_5800_NIMS_AT_screen_TAT.h5	H	11	89.9351	128.377	4865	377	63.1818	34	77	2699	166	35.0519	19	77	2699	166	35.0519	19	77	3103	279	40.2987	19	77	1685	68	21.8831	19	77	2076	107	26.961	19	77	8405	750	109.156	44	77	2537	176	32.9481	19	77	2782	176	36.1299	19
179	/project/projectdirs/openmsi/omsi_data_private/raad0102/20210330MdR_5800_NIMS_AT_screen_TAT.h5	H	12	89.6154	140.128	9065	362	116.218	73	78	4712	220	60.4103	34	78	4712	220	60.4103	34	78	6287	372	80.6026	41.5	78	2326	83	29.8205	24	78	3044	132	39.0256	29	78	16844	774	215.949	104.5	78	4708	220	60.359	34	78	4962	250	63.6154	34
180	/project/projectdirs/openmsi/omsi_data_private/raad0102/20210330MdR_5800_NIMS_AT_screen_TAT.h5	H	13	89	151.257	6376	500	86.1622	34	74	3671	250	49.6081	19	74	3671	250	49.6081	19	74	4536	480	61.2973	21.5	74	1625	127	21.9595	14	74	2995	200	40.473	19	74	8871	710	119.878	39	74	4186	308	56.5676	21.5	74	1912	98	25.8378	19
181	/project/projectdirs/openmsi/omsi_data_private/raad0102/20210330MdR_5800_NIMS_AT_screen_TAT.h5	H	14	90.0667	161.747	6944	421	92.5867	44	75	4188	421	55.84	29	75	4188	421	55.84	29	75	5158	397	68.7733	29	75	1663	78	22.1733	19	75	3804	235	50.72	24	75	9617	794	128.227	49	75	4525	377	60.3333	24	75	5382	411	71.76	29
182	/project/projectdirs/openmsi/omsi_data_private/raad0102/20210330MdR_5800_NIMS_AT_screen_TAT.h5	H	15	90.0649	175.623	9662	612	125.481	68	77	4907	318	63.7273	34	77	4907	318	63.7273	34	77	5936	357	77.0909	39	77	1997	107	25.9351	19	77	4138	220	53.7403	34	77	16853	1186	218.87	73	77	6050	426	78.5714	34	77	17906	1083	232.545	93
183	/project/projectdirs/openmsi/omsi_data_private/raad0102/20210330MdR_5800_NIMS_AT_screen_TAT.h5	H	16	89.0649	186.623	6109	397	79.3377	39	77	9163	2916	119	29	77	9163	2916	119	29	77	3999	245	51.9351	24	77	1461	68	18.974	14	77	3145	196	40.8442	19	77	8411	666	109.234	34	77	3803	264	49.3896	19	77	7430	553	96.4935	29
184	/project/projectdirs/openmsi/omsi_data_private/raad0102/20210330MdR_5800_NIMS_AT_screen_TAT.h5	H	17	90.1282	199.615	9028	485	115.744	63	78	3899	294	49.9872	29	78	3899	294	49.9872	29	78	5641	313	72.3205	41.5	78	1920	93	24.6154	19	78	4517	254	57.9103	29	78	16957	1078	217.397	78	78	6042	348	77.4615	29	78	14455	936	185.321	70.5
185	/project/projectdirs/openmsi/omsi_data_private/raad0102/20210330MdR_5800_NIMS_AT_screen_TAT.h5	H	18	88.125	211.5	8091	544	101.138	44	80	5981	642	74.7625	49	80	5981	642	74.7625	49	80	4645	377	58.0625	29	80	1788	73	22.35	19	80	3725	220	46.5625	24	80	15379	1107	192.238	55.5	80	4953	338	61.9125	24	80	16345	1004	204.312	49
186	/project/projectdirs/openmsi/omsi_data_private/raad0102/20210330MdR_5800_NIMS_AT_screen_TAT.h5	H	19	90.1519	222.443	7731	642	97.8608	39	79	5543	421	70.1646	39	79	5543	421	70.1646	39	79	4879	377	61.7595	24	79	1758	107	22.2532	14	79	3558	215	45.038	19	79	13753	1034	174.089	34	79	4579	343	57.962	24	79	10171	661	128.747	34
187	/project/projectdirs/openmsi/omsi_data_private/raad0102/20210330MdR_5800_NIMS_AT_screen_TAT.h5	H	20	90.1282	235.385	5916	367	75.8462	29	78	8207	2411	105.218	19	78	8207	2411	105.218	19	78	3581	254	45.9103	19	78	1617	68	20.7308	14	78	2841	196	36.4231	21.5	78	10576	789	135.59	41.5	78	3541	205	45.3974	19	78	5478	421	70.2308	29
188	/project/projectdirs/openmsi/omsi_data_private/raad0102/20210330MdR_5800_NIMS_AT_screen_TAT.h5	H	21	89.5443	246.544	8061	441	102.038	29	79	6057	2156	76.6709	29	79	6057	2156	76.6709	29	79	4437	284	56.1646	19	79	1777	78	22.4937	14	79	3566	215	45.1392	19	79	14657	1083	185.532	34	79	4569	323	57.8354	19	79	8093	534	102.443	29
189	/project/projectdirs/openmsi/omsi_data_private/raad0102/20210330MdR_5800_NIMS_AT_screen_TAT.h5	H	22	90.3846	259.128	10268	607	131.641	49	78	9219	2132	118.192	31.5	78	9219	2132	118.192	31.5	78	5801	480	74.3718	24	78	1826	63	23.4103	19	78	4455	279	57.1154	21.5	78	14670	995	188.077	41.5	78	5305	323	68.0128	21.5	78	15494	1147	198.641	39
190	/project/projectdirs/openmsi/omsi_data_private/raad0102/20210330MdR_5800_NIMS_AT_screen_TAT.h5	H	23	89.3766	271.065	9206	539	119.558	63	77	4065	509	52.7922	29	77	4065	509	52.7922	29	77	4386	264	56.961	24	77	1744	73	22.6494	19	77	4135	284	53.7013	29	77	14495	1156	188.247	78	77	5368	377	69.7143	29	77	9059	583	117.649	49
191	/project/projectdirs/openmsi/omsi_data_private/raad0102/20210330MdR_5800_NIMS_AT_screen_TAT.h5	H	24	90.3846	281.872	10485	480	134.423	80.5	78	3831	147	49.1154	36.5	78	3831	147	49.1154	36.5	78	5273	240	67.6026	34	78	1992	73	25.5385	19	78	4292	210	55.0256	34	78	13715	617	175.833	83	78	5640	269	72.3077	44	78	28087	1181	360.09	178.5
192	/project/projectdirs/openmsi/omsi_data_private/raad0102/20210330MdR_5800_NIMS_AT_screen_TAT.h5	I	1	98.6154	7.12821	8648	313	110.872	88	78	4985	205	63.9103	44	78	4985	205	63.9103	44	78	4511	303	57.8333	39	78	2009	78	25.7564	24	78	2529	102	32.4231	24	78	8006	446	102.641	75.5	78	3263	181	41.8333	29	78	2565	93	32.8846	29
193	/project/projectdirs/openmsi/omsi_data_private/raad0102/20210330MdR_5800_NIMS_AT_screen_TAT.h5	I	2	100.623	20.9351	11384	465	147.844	117	77	3415	117	44.3506	39	77	3415	117	44.3506	39	77	4975	259	64.6104	39	77	2093	78	27.1818	24	77	2532	117	32.8831	24	77	7896	504	102.545	53	77	3530	166	45.8442	29	77	2062	58	26.7792	24
194	/project/projectdirs/openmsi/omsi_data_private/raad0102/20210330MdR_5800_NIMS_AT_screen_TAT.h5	I	3	102.615	33.8718	7875	274	100.962	90.5	78	2939	117	37.6795	39	78	2939	117	37.6795	39	78	4682	328	60.0256	49	78	2013	63	25.8077	24	78	2293	88	29.3974	24	78	8590	382	110.128	93	78	2917	171	37.3974	29	78	1895	63	24.2949	21.5
195	/project/projectdirs/openmsi/omsi_data_private/raad0102/20210330MdR_5800_NIMS_AT_screen_TAT.h5	I	4	101.709	44.7089	10578	328	133.899	117	79	3775	107	47.7848	49	79	3775	107	47.7848	49	79	6532	240	82.6835	73	79	2243	73	28.3924	29	79	2311	53	29.2532	29	79	13242	612	167.62	132	79	3721	132	47.1013	44	79	2273	73	28.7722	24
196	/project/projectdirs/openmsi/omsi_data_private/raad0102/20210330MdR_5800_NIMS_AT_screen_TAT.h5	I	5	100.734	56.6076	9214	328	116.633	102	79	4202	156	53.1899	49	79	4202	156	53.1899	49	79	8203	431	103.835	63	79	2594	83	32.8354	29	79	3380	122	42.7848	29	79	20090	872	254.304	161	79	5314	235	67.2658	44	79	2872	93	36.3544	29
197	/project/projectdirs/openmsi/omsi_data_private/raad0102/20210330MdR_5800_NIMS_AT_screen_TAT.h5	I	6	101.787	68.575	7710	308	96.375	75.5	80	2895	137	36.1875	29	80	2895	137	36.1875	29	80	6949	387	86.8625	53	80	2232	78	27.9	24	80	2375	88	29.6875	29	80	13326	1024	166.575	93	80	3490	156	43.625	29	80	2595	93	32.4375	24
198	/project/projectdirs/openmsi/omsi_data_private/raad0102/20210330MdR_5800_NIMS_AT_screen_TAT.h5	I	7	101.848	80.443	7730	647	97.8481	68	79	3173	161	40.1646	29	79	3173	161	40.1646	29	79	6698	1039	84.7848	39	79	2465	137	31.2025	24	79	2617	132	33.1266	24	79	14370	926	181.899	102	79	4227	303	53.5063	29	79	2477	102	31.3544	24
199	/project/projectdirs/openmsi/omsi_data_private/raad0102/20210330MdR_5800_NIMS_AT_screen_TAT.h5	I	8	101.848	92.443	8860	274	112.152	88	79	2840	102	35.9494	34	79	2840	102	35.9494	34	79	7747	269	98.0633	58	79	2769	83	35.0506	34	79	2733	83	34.5949	24	79	12213	436	154.595	98	79	4585	196	58.038	39	79	3236	122	40.962	29
200	/project/projectdirs/openmsi/omsi_data_private/raad0102/20210330MdR_5800_NIMS_AT_screen_TAT.h5	I	9	101.81	104.367	5914	299	74.8608	58	79	2213	73	28.0127	24	79	2213	73	28.0127	24	79	3837	171	48.5696	34	79	1989	83	25.1772	19	79	1945	73	24.6203	19	79	5855	274	74.1139	53	79	2640	117	33.4177	24	79	2016	83	25.519	19
201	/project/projectdirs/openmsi/omsi_data_private/raad0102/20210330MdR_5800_NIMS_AT_screen_TAT.h5	I	10	101.709	116.291	8105	289	102.595	93	79	3250	137	41.1392	39	79	3250	137	41.1392	39	79	6151	299	77.8608	53	79	2211	83	27.9873	24	79	2512	117	31.7975	24	79	13203	803	167.127	117	79	3784	171	47.8987	34	79	2272	88	28.7595	24
202	/project/projectdirs/openmsi/omsi_data_private/raad0102/20210330MdR_5800_NIMS_AT_screen_TAT.h5	I	11	100.623	128.065	8361	357	108.584	83	77	3047	132	39.5714	24	77	3047	132	39.5714	24	77	8056	397	104.623	68	77	2204	83	28.6234	24	77	2747	112	35.6753	24	77	14459	696	187.779	98	77	4342	191	56.3896	34	77	2148	78	27.8961	24
203	/project/projectdirs/openmsi/omsi_data_private/raad0102/20210330MdR_5800_NIMS_AT_screen_TAT.h5	I	12	101.827	138.827	9103	441	121.373	78	75	5133	1416	68.44	44	75	5133	1416	68.44	44	75	9016	450	120.213	53	75	2246	78	29.9467	24	75	2880	127	38.4	24	75	12260	534	163.467	78	75	4041	171	53.88	29	75	2257	68	30.0933	24
204	/project/projectdirs/openmsi/omsi_data_private/raad0102/20210330MdR_5800_NIMS_AT_screen_TAT.h5	I	13	101.935	151.623	6487	343	84.2468	44	77	150040	7490	1948.57	818	77	150040	7490	1948.57	818	77	4924	259	63.9481	29	77	1784	78	23.1688	19	77	2151	107	27.9351	19	77	6646	382	86.3117	29	77	2814	122	36.5455	24	77	1901	83	24.6883	19
205	/project/projectdirs/openmsi/omsi_data_private/raad0102/20210330MdR_5800_NIMS_AT_screen_TAT.h5	I	14	101.935	162.623	5461	338	70.9221	44	77	117082	8151	1520.55	632	77	117082	8151	1520.55	632	77	4304	294	55.8961	29	77	1723	83	22.3766	19	77	2064	102	26.8052	19	77	6032	446	78.3377	34	77	2575	151	33.4416	19	77	1947	88	25.2857	19
206	/project/projectdirs/openmsi/omsi_data_private/raad0102/20210330MdR_5800_NIMS_AT_screen_TAT.h5	I	15	101	175.618	7260	303	95.5263	49	76	149211	7318	1963.3	761.5	76	149211	7318	1963.3	761.5	76	4666	240	61.3947	29	76	1707	58	22.4605	19	76	2244	93	29.5263	24	76	7737	485	101.803	51	76	3027	142	39.8289	24	76	2209	73	29.0658	24
207	/project/projectdirs/openmsi/omsi_data_private/raad0102/20210330MdR_5800_NIMS_AT_screen_TAT.h5	I	16	102	186.5	6549	279	83.9615	53	78	157985	7921	2025.45	1056	78	157985	7921	2025.45	1056	78	5095	259	65.3205	36.5	78	1865	73	23.9103	19	78	2299	88	29.4744	24	78	9278	549	118.949	70.5	78	3235	166	41.4744	29	78	2650	112	33.9744	24
208	/project/projectdirs/openmsi/omsi_data_private/raad0102/20210330MdR_5800_NIMS_AT_screen_TAT.h5	I	17	102.09	199.436	9478	431	121.513	75.5	78	258335	10098	3311.99	1867	78	258335	10098	3311.99	1867	78	8321	490	106.679	58	78	2359	102	30.2436	24	78	3095	127	39.6795	24	78	16855	764	216.09	95	78	4678	230	59.9744	31.5	78	3202	191	41.0513	24
209	/project/projectdirs/openmsi/omsi_data_private/raad0102/20210330MdR_5800_NIMS_AT_screen_TAT.h5	I	18	103.128	211.385	10219	470	131.013	114.5	78	293337	9995	3760.73	3227.5	78	293337	9995	3760.73	3227.5	78	7329	490	93.9615	58	78	2261	78	28.9872	24	78	2591	83	33.2179	29	78	12245	504	156.987	114.5	78	3901	205	50.0128	39	78	2856	127	36.6154	29
210	/project/projectdirs/openmsi/omsi_data_private/raad0102/20210330MdR_5800_NIMS_AT_screen_TAT.h5	I	19	101.128	223.385	7517	274	96.3718	78	78	191047	7588	2449.32	1590	78	191047	7588	2449.32	1590	78	5151	220	66.0385	39	78	2232	78	28.6154	24	78	2462	98	31.5641	24	78	9885	681	126.731	68	78	3746	181	48.0256	24	78	2580	117	33.0769	24
211	/project/projectdirs/openmsi/omsi_data_private/raad0102/20210330MdR_5800_NIMS_AT_screen_TAT.h5	I	20	101.247	235.247	8309	367	107.909	88	77	264213	9892	3431.34	2666	77	264213	9892	3431.34	2666	77	4752	235	61.7143	44	77	3284	127	42.6494	39	77	2125	83	27.5974	24	77	4883	191	63.4156	49	77	3588	147	46.5974	34	77	2841	171	36.8961	29
212	/project/projectdirs/openmsi/omsi_data_private/raad0102/20210330MdR_5800_NIMS_AT_screen_TAT.h5	I	21	101.377	245.935	5925	230	76.9481	53	77	206997	7950	2688.27	1490	77	206997	7950	2688.27	1490	77	4251	166	55.2078	29	77	2126	78	27.6104	19	77	2126	68	27.6104	24	77	5503	245	71.4675	39	77	3177	122	41.2597	24	77	2257	98	29.3117	19
213	/project/projectdirs/openmsi/omsi_data_private/raad0102/20210330MdR_5800_NIMS_AT_screen_TAT.h5	I	22	102.351	258.818	9164	343	119.013	98	77	230743	7980	2996.66	2397	77	230743	7980	2996.66	2397	77	6529	279	84.7922	63	77	2136	63	27.7403	24	77	2896	107	37.6104	29	77	12868	568	167.117	88	77	4169	156	54.1429	34	77	2725	102	35.3896	29
214	/project/projectdirs/openmsi/omsi_data_private/raad0102/20210330MdR_5800_NIMS_AT_screen_TAT.h5	I	23	102.291	269.709	8602	303	108.886	83	79	206040	7705	2608.1	1602	79	206040	7705	2608.1	1602	79	5871	250	74.3165	39	79	2068	53	26.1772	24	79	2741	93	34.6962	29	79	9844	475	124.608	78	79	3767	176	47.6835	34	79	2208	63	27.9494	24
215	/project/projectdirs/openmsi/omsi_data_private/raad0102/20210330MdR_5800_NIMS_AT_screen_TAT.h5	I	24	102.19	282.633	7582	323	95.9747	88	79	129207	6009	1635.53	1372	79	129207	6009	1635.53	1372	79	3928	186	49.7215	39	79	1885	58	23.8608	24	79	2215	93	28.038	24	79	4832	308	61.1646	44	79	2630	127	33.2911	24	79	1600	58	20.2532	19
216	/project/projectdirs/openmsi/omsi_data_private/raad0102/20210330MdR_5800_NIMS_AT_screen_TAT.h5	J	1	114.5	9.875	7630	299	95.375	73	80	3380	107	42.25	39	80	3380	107	42.25	39	80	4173	352	52.1625	34	80	2093	58	26.1625	24	80	2275	98	28.4375	24	80	7719	534	96.4875	73	80	3091	181	38.6375	29	80	1430	39	17.875	14
217	/project/projectdirs/openmsi/omsi_data_private/raad0102/20210330MdR_5800_NIMS_AT_screen_TAT.h5	J	2	112.575	19.7875	8005	411	100.062	68	80	3738	166	46.725	44	80	3738	166	46.725	44	80	6787	553	84.8375	41.5	80	2281	102	28.5125	24	80	2937	137	36.7125	24	80	14879	901	185.988	132	80	4259	279	53.2375	34	80	1722	78	21.525	19
218	/project/projectdirs/openmsi/omsi_data_private/raad0102/20210330MdR_5800_NIMS_AT_screen_TAT.h5	J	3	113.532	32.6456	7269	436	92.0127	63	79	3365	151	42.5949	34	79	3365	151	42.5949	34	79	5906	568	74.7595	39	79	2026	98	25.6456	19	79	2672	200	33.8228	24	79	13527	1073	171.228	102	79	3946	254	49.9494	29	79	1558	63	19.7215	14
219	/project/projectdirs/openmsi/omsi_data_private/raad0102/20210330MdR_5800_NIMS_AT_screen_TAT.h5	J	4	112.544	44.5443	8043	627	101.81	58	79	3538	274	44.7848	24	79	3538	274	44.7848	24	79	8217	1289	104.013	34	79	2548	230	32.2532	24	79	3025	215	38.2911	24	79	14907	1137	188.696	88	79	4002	343	50.6582	24	79	1599	58	20.2405	19
220	/project/projectdirs/openmsi/omsi_data_private/raad0102/20210330MdR_5800_NIMS_AT_screen_TAT.h5	J	5	113.59	55.5	7661	328	98.2179	78	78	3412	196	43.7436	34	78	3412	196	43.7436	34	78	6355	406	81.4744	49	78	2463	102	31.5769	24	78	3013	112	38.6282	29	78	19091	1230	244.756	137	78	4755	264	60.9615	34	78	1798	58	23.0513	19
221	/project/projectdirs/openmsi/omsi_data_private/raad0102/20210330MdR_5800_NIMS_AT_screen_TAT.h5	J	6	113.63	68.3704	6784	441	83.7531	58	81	2874	181	35.4815	24	81	2874	181	35.4815	24	81	5771	450	71.2469	39	81	2258	112	27.8765	19	81	2665	166	32.9012	24	81	14244	1534	175.852	78	81	4149	411	51.2222	24	81	1721	68	21.2469	14
222	/project/projectdirs/openmsi/omsi_data_private/raad0102/20210330MdR_5800_NIMS_AT_screen_TAT.h5	J	7	113.667	79.2436	7900	274	101.282	95.5	78	3795	117	48.6538	39	78	3795	117	48.6538	39	78	4764	294	61.0769	53	78	2272	73	29.1282	29	78	2422	83	31.0513	29	78	12686	720	162.641	153.5	78	3504	176	44.9231	39	78	1729	63	22.1667	19
223	/project/projectdirs/openmsi/omsi_data_private/raad0102/20210330MdR_5800_NIMS_AT_screen_TAT.h5	J	8	113.615	92.1282	7957	500	102.013	80.5	78	3384	200	43.3846	29	78	3384	200	43.3846	29	78	6752	754	86.5641	39	78	2407	151	30.859	21.5	78	2832	132	36.3077	29	78	15240	936	195.385	117	78	3873	230	49.6538	31.5	78	1612	49	20.6667	19
224	/project/projectdirs/openmsi/omsi_data_private/raad0102/20210330MdR_5800_NIMS_AT_screen_TAT.h5	J	9	113.623	104.065	6556	313	85.1429	68	77	2653	93	34.4545	24	77	2653	93	34.4545	24	77	5352	343	69.5065	39	77	1909	78	24.7922	24	77	2409	122	31.2857	24	77	13684	838	177.714	83	77	3488	196	45.2987	29	77	1573	49	20.4286	19
225	/project/projectdirs/openmsi/omsi_data_private/raad0102/20210330MdR_5800_NIMS_AT_screen_TAT.h5	J	10	112.615	115.872	6533	338	83.7564	39	78	2691	122	34.5	24	78	2691	122	34.5	24	78	5756	348	73.7949	29	78	2012	98	25.7949	19	78	2615	122	33.5256	21.5	78	15413	1063	197.603	44	78	4107	250	52.6538	24	78	1679	73	21.5256	19
226	/project/projectdirs/openmsi/omsi_data_private/raad0102/20210330MdR_5800_NIMS_AT_screen_TAT.h5	J	11	111.709	127.709	4613	259	58.3924	34	79	2241	93	28.3671	24	79	2241	93	28.3671	24	79	4102	289	51.9241	29	79	1728	58	21.8734	19	79	2114	122	26.7595	19	79	8533	852	108.013	44	79	2866	191	36.2785	19	79	1370	53	17.3418	14
227	/project/projectdirs/openmsi/omsi_data_private/raad0102/20210330MdR_5800_NIMS_AT_screen_TAT.h5	J	12	112.872	139.615	8130	485	104.231	49	78	6955	1955	89.1667	36.5	78	6955	1955	89.1667	36.5	78	7342	465	94.1282	39	78	2251	112	28.859	19	78	3192	171	40.9231	24	78	17170	1088	220.128	70.5	78	4672	259	59.8974	24	78	1626	58	20.8462	19
228	/project/projectdirs/openmsi/omsi_data_private/raad0102/20210330MdR_5800_NIMS_AT_screen_TAT.h5	J	13	111.848	150.557	2635	137	33.3544	29	79	16754	2073	212.076	122	79	16754	2073	212.076	122	79	1778	83	22.5063	19	79	1336	34	16.9114	14	79	1571	34	19.8861	19	79	2386	176	30.2025	24	79	1501	49	19	19	79	1331	44	16.8481	14
229	/project/projectdirs/openmsi/omsi_data_private/raad0102/20210330MdR_5800_NIMS_AT_screen_TAT.h5	J	14	112.875	163.5	5462	294	68.275	44	80	76902	4627	961.275	431	80	76902	4627	961.275	431	80	4923	465	61.5375	29	80	1851	78	23.1375	19	80	2344	93	29.3	24	80	7482	485	93.525	39	80	3021	156	37.7625	24	80	1601	73	20.0125	14
230	/project/projectdirs/openmsi/omsi_data_private/raad0102/20210330MdR_5800_NIMS_AT_screen_TAT.h5	J	15	114.848	176.443	2810	132	35.5696	24	79	35392	2666	448	205	79	35392	2666	448	205	79	2253	127	28.519	19	79	1401	39	17.7342	19	79	1584	63	20.0506	19	79	3095	225	39.1772	24	79	1813	132	22.9494	19	79	1356	44	17.1646	14
231	/project/projectdirs/openmsi/omsi_data_private/raad0102/20210330MdR_5800_NIMS_AT_screen_TAT.h5	J	16	112.935	186.377	6459	397	83.8831	39	77	102310	5632	1328.7	676	77	102310	5632	1328.7	676	77	5858	607	76.0779	29	77	1913	93	24.8442	19	77	2678	151	34.7792	19	77	10483	637	136.143	44	77	3386	191	43.974	24	77	1618	49	21.013	19
232	/project/projectdirs/openmsi/omsi_data_private/raad0102/20210330MdR_5800_NIMS_AT_screen_TAT.h5	J	17	115	199.382	4432	200	58.3158	39	76	70420	4009	926.579	499.5	76	70420	4009	926.579	499.5	76	2887	142	37.9868	29	76	1547	73	20.3553	19	76	1652	63	21.7368	16.5	76	5059	294	66.5658	34	76	2063	88	27.1447	19	76	1458	58	19.1842	19
233	/project/projectdirs/openmsi/omsi_data_private/raad0102/20210330MdR_5800_NIMS_AT_screen_TAT.h5	J	18	113.067	210.253	4724	215	62.9867	49	75	73439	3495	979.187	573	75	73439	3495	979.187	573	75	3504	191	46.72	29	75	1607	63	21.4267	19	75	2008	102	26.7733	24	75	7350	509	98	49	75	2471	112	32.9467	19	75	1409	53	18.7867	19
234	/project/projectdirs/openmsi/omsi_data_private/raad0102/20210330MdR_5800_NIMS_AT_screen_TAT.h5	J	19	114.253	222.933	5842	357	77.8933	34	75	111547	6411	1487.29	558	75	111547	6411	1487.29	558	75	4548	318	60.64	24	75	1839	88	24.52	19	75	2240	117	29.8667	19	75	10459	1019	139.453	34	75	3153	205	42.04	24	75	1513	53	20.1733	14
235	/project/projectdirs/openmsi/omsi_data_private/raad0102/20210330MdR_5800_NIMS_AT_screen_TAT.h5	J	20	114.128	234.615	8525	406	109.295	70.5	78	174186	7622	2233.15	1156.5	78	174186	7622	2233.15	1156.5	78	6223	382	79.7821	34	78	2183	88	27.9872	21.5	78	3115	147	39.9359	24	78	14134	848	181.205	73	78	4040	200	51.7949	24	78	1775	58	22.7564	19
236	/project/projectdirs/openmsi/omsi_data_private/raad0102/20210330MdR_5800_NIMS_AT_screen_TAT.h5	J	21	113.128	246.615	7854	318	100.692	83	78	159359	7200	2043.06	1480	78	159359	7200	2043.06	1480	78	4642	279	59.5128	34	78	1872	63	24	21.5	78	2440	107	31.2821	24	78	10067	627	129.064	78	78	3566	176	45.7179	29	78	1552	49	19.8974	19
237	/project/projectdirs/openmsi/omsi_data_private/raad0102/20210330MdR_5800_NIMS_AT_screen_TAT.h5	J	22	112.128	257.615	9521	313	122.064	104.5	78	92252	3156	1182.72	776.5	78	92252	3156	1182.72	776.5	78	6396	245	82	51	78	2019	58	25.8846	24	78	2903	122	37.2179	29	78	11715	514	150.192	78	78	3970	147	50.8974	36.5	78	1662	39	21.3077	19
238	/project/projectdirs/openmsi/omsi_data_private/raad0102/20210330MdR_5800_NIMS_AT_screen_TAT.h5	J	23	112.152	270.557	4143	264	52.443	34	79	30521	3014	386.342	250	79	30521	3014	386.342	250	79	2641	250	33.4304	19	79	1436	39	18.1772	19	79	1679	98	21.2532	19	79	4609	553	58.3418	29	79	2175	112	27.5316	19	79	1440	93	18.2278	14
239	/project/projectdirs/openmsi/omsi_data_private/raad0102/20210330MdR_5800_NIMS_AT_screen_TAT.h5	J	24	114.213	280.425	3321	151	41.5125	24	80	17687	1754	221.088	137	80	17687	1754	221.088	137	80	2017	102	25.2125	19	80	1305	34	16.3125	14	80	1533	58	19.1625	19	80	2679	196	33.4875	24	80	1691	68	21.1375	19	80	1285	44	16.0625	14
240	/project/projectdirs/openmsi/omsi_data_private/raad0102/20210330MdR_5800_NIMS_AT_screen_TAT.h5	K	1	126.37	9.62963	10045	455	124.012	102	81	3708	127	45.7778	39	81	3708	127	45.7778	39	81	7099	681	87.642	63	81	2510	107	30.9877	29	81	2421	88	29.8889	24	81	9898	401	122.198	98	81	3821	161	47.1728	34	81	1589	44	19.6173	19
241	/project/projectdirs/openmsi/omsi_data_private/raad0102/20210330MdR_5800_NIMS_AT_screen_TAT.h5	K	2	125.456	20.5443	9217	299	116.671	107	79	4159	98	52.6456	53	79	4159	98	52.6456	53	79	6992	357	88.5063	63	79	2403	78	30.4177	29	79	2694	107	34.1013	29	79	13429	588	169.987	142	79	4069	225	51.5063	39	79	1621	49	20.519	19
242	/project/projectdirs/openmsi/omsi_data_private/raad0102/20210330MdR_5800_NIMS_AT_screen_TAT.h5	K	3	126.456	33.4557	8596	250	108.81	98	79	3848	112	48.7089	44	79	3848	112	48.7089	44	79	5345	313	67.6582	58	79	2400	63	30.3797	29	79	2334	78	29.5443	29	79	11485	406	145.38	132	79	3348	122	42.3797	39	79	1501	39	19	19
243	/project/projectdirs/openmsi/omsi_data_private/raad0102/20210330MdR_5800_NIMS_AT_screen_TAT.h5	K	4	125.5	44.4103	7268	372	93.1795	73	78	3228	132	41.3846	34	78	3228	132	41.3846	34	78	6241	367	80.0128	53.5	78	2328	107	29.8462	24	78	2548	102	32.6667	24	78	15128	946	193.949	127	78	4140	235	53.0769	34	78	1552	44	19.8974	19
244	/project/projectdirs/openmsi/omsi_data_private/raad0102/20210330MdR_5800_NIMS_AT_screen_TAT.h5	K	5	125.5	56.3	8101	308	101.263	93	80	3627	127	45.3375	44	80	3627	127	45.3375	44	80	6179	338	77.2375	53	80	2397	83	29.9625	29	80	2453	98	30.6625	24	80	16083	867	201.037	178.5	80	4117	171	51.4625	39	80	1609	53	20.1125	19
245	/project/projectdirs/openmsi/omsi_data_private/raad0102/20210330MdR_5800_NIMS_AT_screen_TAT.h5	K	6	126.557	69.1519	7257	446	91.8608	73	79	3203	171	40.5443	34	79	3203	171	40.5443	34	79	6541	519	82.7975	44	79	2305	122	29.1772	24	79	2780	151	35.1899	24	79	16166	1044	204.633	127	79	4044	220	51.1899	34	79	1604	58	20.3038	19
246	/project/projectdirs/openmsi/omsi_data_private/raad0102/20210330MdR_5800_NIMS_AT_screen_TAT.h5	K	7	125.557	80.1519	9855	416	124.747	83	79	8074	377	102.203	58	79	8074	377	102.203	58	79	9327	504	118.063	63	79	2891	117	36.5949	29	79	3232	142	40.9114	24	79	23214	1073	293.848	161	79	5884	259	74.481	44	79	1789	58	22.6456	19
247	/project/projectdirs/openmsi/omsi_data_private/raad0102/20210330MdR_5800_NIMS_AT_screen_TAT.h5	K	8	124.615	91.8718	7281	328	93.3462	58	78	3226	166	41.359	24	78	3226	166	41.359	24	78	7114	455	91.2051	36.5	78	2209	98	28.3205	19	78	2763	127	35.4231	19	78	19154	1166	245.564	68	78	4486	200	57.5128	24	78	1531	53	19.6282	19
248	/project/projectdirs/openmsi/omsi_data_private/raad0102/20210330MdR_5800_NIMS_AT_screen_TAT.h5	K	9	125.615	103.872	3673	220	47.0897	34	78	2005	112	25.7051	24	78	2005	112	25.7051	24	78	2565	284	32.8846	24	78	1475	73	18.9103	14	78	1600	58	20.5128	19	78	5123	318	65.6795	44	78	2028	122	26	19	78	1222	34	15.6667	14
249	/project/projectdirs/openmsi/omsi_data_private/raad0102/20210330MdR_5800_NIMS_AT_screen_TAT.h5	K	10	124.709	115.709	4630	250	58.6076	29	79	2322	112	29.3924	24	79	2322	112	29.3924	24	79	10544	681	133.468	34	79	2068	88	26.1772	19	79	1931	93	24.443	19	79	8736	598	110.582	39	79	2601	181	32.9241	19	79	1396	39	17.6709	19
250	/project/projectdirs/openmsi/omsi_data_private/raad0102/20210330MdR_5800_NIMS_AT_screen_TAT.h5	K	11	125.787	127.575	7183	504	89.7875	53	80	3483	200	43.5375	31.5	80	3483	200	43.5375	31.5	80	15395	1495	192.438	58	80	2621	171	32.7625	19	80	2775	186	34.6875	24	80	13927	1210	174.088	58	80	3920	250	49	29	80	1594	78	19.925	19
251	/project/projectdirs/openmsi/omsi_data_private/raad0102/20210330MdR_5800_NIMS_AT_screen_TAT.h5	K	12	123.821	139.5	7557	348	96.8846	78	78	7298	1740	93.5641	55.5	78	7298	1740	93.5641	55.5	78	14464	965	185.436	88	78	2529	122	32.4231	19	78	2572	112	32.9744	24	78	10312	666	132.205	68	78	3416	171	43.7949	29	78	1482	49	19	16.5
252	/project/projectdirs/openmsi/omsi_data_private/raad0102/20210330MdR_5800_NIMS_AT_screen_TAT.h5	K	13	124.848	151.443	11443	392	144.848	132	79	299407	9519	3789.96	3142	79	299407	9519	3789.96	3142	79	9190	465	116.329	73	79	2766	112	35.0127	29	79	3140	88	39.7468	34	79	12438	539	157.443	93	79	4502	166	56.9873	39	79	1656	44	20.962	19
253	/project/projectdirs/openmsi/omsi_data_private/raad0102/20210330MdR_5800_NIMS_AT_screen_TAT.h5	K	14	124.872	163.385	8610	367	110.385	85.5	78	162706	6852	2085.97	1600	78	162706	6852	2085.97	1600	78	7239	401	92.8077	53	78	2413	93	30.9359	29	78	2934	107	37.6154	34	78	12208	754	156.513	88	78	4284	240	54.9231	34	78	1527	49	19.5769	19
254	/project/projectdirs/openmsi/omsi_data_private/raad0102/20210330MdR_5800_NIMS_AT_screen_TAT.h5	K	15	126.872	175.385	8676	284	111.231	98	78	172694	7122	2214.03	2007	78	172694	7122	2214.03	2007	78	6077	303	77.9103	58	78	2224	93	28.5128	29	78	2817	88	36.1154	34	78	12432	676	159.385	112	78	3602	151	46.1795	39	78	1472	49	18.8718	19
255	/project/projectdirs/openmsi/omsi_data_private/raad0102/20210330MdR_5800_NIMS_AT_screen_TAT.h5	K	16	125.827	187.173	4964	205	66.1867	49	75	112869	5740	1504.92	1034	75	112869	5740	1504.92	1034	75	3720	210	49.6	34	75	1753	63	23.3733	19	75	1949	73	25.9867	19	75	7053	436	94.04	58	75	2318	102	30.9067	24	75	1240	39	16.5333	14
256	/project/projectdirs/openmsi/omsi_data_private/raad0102/20210330MdR_5800_NIMS_AT_screen_TAT.h5	K	17	125.827	198.827	5864	269	78.1867	49	75	150785	8078	2010.47	1000	75	150785	8078	2010.47	1000	75	4908	259	65.44	34	75	1973	78	26.3067	24	75	2321	127	30.9467	24	75	11795	833	157.267	63	75	3136	166	41.8133	24	75	1430	44	19.0667	19
257	/project/projectdirs/openmsi/omsi_data_private/raad0102/20210330MdR_5800_NIMS_AT_screen_TAT.h5	K	18	125	209.618	7463	308	98.1974	70.5	76	178672	7495	2350.95	1372	76	178672	7495	2350.95	1372	76	6446	343	84.8158	44	76	2322	78	30.5526	26.5	76	2765	132	36.3816	24	76	14537	808	191.276	73	76	3521	142	46.3289	29	76	1647	58	21.6711	19
258	/project/projectdirs/openmsi/omsi_data_private/raad0102/20210330MdR_5800_NIMS_AT_screen_TAT.h5	K	19	125.065	222.623	7857	573	102.039	34	77	30524	1661	396.416	225	77	30524	1661	396.416	225	77	5456	490	70.8571	24	77	1898	112	24.6494	14	77	3628	220	47.1169	24	77	16355	1284	212.403	34	77	4795	313	62.2727	19	77	1629	68	21.1558	19
259	/project/projectdirs/openmsi/omsi_data_private/raad0102/20210330MdR_5800_NIMS_AT_screen_TAT.h5	K	20	125.128	234.615	5331	357	68.3462	29	78	94499	6147	1211.53	350	78	94499	6147	1211.53	350	78	5073	661	65.0385	21.5	78	1729	73	22.1667	19	78	2264	117	29.0256	19	78	9094	696	116.59	29	78	2815	186	36.0897	19	78	1297	39	16.6282	14
260	/project/projectdirs/openmsi/omsi_data_private/raad0102/20210330MdR_5800_NIMS_AT_screen_TAT.h5	K	21	127.125	246.5	8743	387	109.287	95.5	80	166492	7171	2081.15	1605	80	166492	7171	2081.15	1605	80	5515	357	68.9375	44	80	2001	68	25.0125	24	80	2951	112	36.8875	29	80	11886	725	148.575	80.5	80	3832	166	47.9	34	80	1625	44	20.3125	19
261	/project/projectdirs/openmsi/omsi_data_private/raad0102/20210330MdR_5800_NIMS_AT_screen_TAT.h5	K	22	126.152	258.443	5380	328	68.1013	58	79	95536	6367	1209.32	857	79	95536	6367	1209.32	857	79	9046	833	114.506	53	79	1915	102	24.2405	19	79	1723	78	21.8101	19	79	5264	446	66.6329	39	79	2256	117	28.557	19	79	1391	49	17.6076	14
262	/project/projectdirs/openmsi/omsi_data_private/raad0102/20210330MdR_5800_NIMS_AT_screen_TAT.h5	K	23	126.19	270.367	7666	269	97.038	83	79	133020	5764	1683.8	1230	79	133020	5764	1683.8	1230	79	11676	632	147.797	93	79	2274	68	28.7848	24	79	2390	83	30.2532	24	79	6913	348	87.5063	63	79	2711	107	34.3165	29	79	1361	34	17.2278	14
263	/project/projectdirs/openmsi/omsi_data_private/raad0102/20210330MdR_5800_NIMS_AT_screen_TAT.h5	K	24	126.291	281.291	5411	161	68.4937	58	79	105130	4882	1330.76	1269	79	105130	4882	1330.76	1269	79	8901	686	112.671	93	79	1934	53	24.481	24	79	1755	53	22.2152	19	79	4587	323	58.0633	44	79	2289	83	28.9747	24	79	1251	34	15.8354	14
264	/project/projectdirs/openmsi/omsi_data_private/raad0102/20210330MdR_5800_NIMS_AT_screen_TAT.h5	L	1	137.179	8.5	9413	284	120.679	112	78	4790	132	61.4103	58	78	4790	132	61.4103	58	78	6578	367	84.3333	63	78	2557	83	32.7821	29	78	2778	122	35.6154	29	78	9491	578	121.679	88	78	3956	210	50.7179	39	78	1662	44	21.3077	19
265	/project/projectdirs/openmsi/omsi_data_private/raad0102/20210330MdR_5800_NIMS_AT_screen_TAT.h5	L	2	138.325	21.4125	9884	323	123.55	107	80	4265	137	53.3125	53	80	4265	137	53.3125	53	80	6926	328	86.575	63	80	2600	112	32.5	29	80	2813	122	35.1625	29	80	13222	720	165.275	127	80	4330	245	54.125	39	80	1593	63	19.9125	19
266	/project/projectdirs/openmsi/omsi_data_private/raad0102/20210330MdR_5800_NIMS_AT_screen_TAT.h5	L	3	138.35	33.3125	8718	235	108.975	100	80	3819	112	47.7375	44	80	3819	112	47.7375	44	80	5200	196	65	68	80	2370	63	29.625	29	80	2404	68	30.05	29	80	11797	352	147.463	137	80	3496	127	43.7	39	80	1485	34	18.5625	19
267	/project/projectdirs/openmsi/omsi_data_private/raad0102/20210330MdR_5800_NIMS_AT_screen_TAT.h5	L	4	138.443	45.1519	6136	176	77.6709	73	79	3285	112	41.5823	34	79	3285	112	41.5823	34	79	4103	186	51.9367	39	79	2375	93	30.0633	24	79	2300	112	29.1139	24	79	11081	436	140.266	127	79	2902	93	36.7342	29	79	1361	39	17.2278	19
268	/project/projectdirs/openmsi/omsi_data_private/raad0102/20210330MdR_5800_NIMS_AT_screen_TAT.h5	L	5	138.443	57.1519	6607	210	83.6329	73	79	5048	156	63.8987	58	79	5048	156	63.8987	58	79	3945	176	49.9367	44	79	2197	78	27.8101	24	79	2197	73	27.8101	24	79	9497	323	120.215	117	79	2978	83	37.6962	34	79	1486	39	18.8101	19
269	/project/projectdirs/openmsi/omsi_data_private/raad0102/20210330MdR_5800_NIMS_AT_screen_TAT.h5	L	6	137.5	67.875	5353	274	66.9125	58	80	2878	132	35.975	34	80	2878	132	35.975	34	80	4722	911	59.025	34	80	1973	93	24.6625	21.5	80	2247	151	28.0875	24	80	10341	656	129.262	93	80	2989	151	37.3625	29	80	1470	44	18.375	14
270	/project/projectdirs/openmsi/omsi_data_private/raad0102/20210330MdR_5800_NIMS_AT_screen_TAT.h5	L	7	138.443	80.8481	8153	406	103.203	83	79	3814	171	48.2785	39	79	3814	171	48.2785	39	79	6371	426	80.6456	49	79	2582	107	32.6835	29	79	2847	142	36.038	29	79	17516	1058	221.722	147	79	4329	225	54.7975	39	79	1635	63	20.6962	19
271	/project/projectdirs/openmsi/omsi_data_private/raad0102/20210330MdR_5800_NIMS_AT_screen_TAT.h5	L	8	137.5	91.7	5769	274	72.1125	58	80	2792	93	34.9	26.5	80	2792	93	34.9	26.5	80	4372	240	54.65	34	80	1942	63	24.275	19	80	2403	117	30.0375	24	80	11091	750	138.637	83	80	3224	151	40.3	29	80	1375	34	17.1875	14
272	/project/projectdirs/openmsi/omsi_data_private/raad0102/20210330MdR_5800_NIMS_AT_screen_TAT.h5	L	9	137.544	103.544	5145	274	65.1266	44	79	2470	102	31.2658	24	79	2470	102	31.2658	24	79	4410	269	55.8228	29	79	1863	68	23.5823	19	79	2220	88	28.1013	19	79	10662	720	134.962	58	79	3077	166	38.9494	24	79	1401	49	17.7342	14
273	/project/projectdirs/openmsi/omsi_data_private/raad0102/20210330MdR_5800_NIMS_AT_screen_TAT.h5	L	10	137.59	115.5	6074	308	77.8718	44	78	3267	127	41.8846	31.5	78	3267	127	41.8846	31.5	78	5644	367	72.359	34	78	2215	83	28.3974	19	78	2802	142	35.9231	24	78	14820	916	190	75.5	78	3825	230	49.0385	24	78	1481	63	18.9872	19
274	/project/projectdirs/openmsi/omsi_data_private/raad0102/20210330MdR_5800_NIMS_AT_screen_TAT.h5	L	11	137.63	127.37	8581	357	105.938	78	81	5027	230	62.0617	58	81	5027	230	62.0617	58	81	8109	411	100.111	49	81	2768	122	34.1728	24	81	3451	156	42.6049	29	81	21311	1333	263.099	107	81	5209	279	64.3086	34	81	1613	53	19.9136	19
275	/project/projectdirs/openmsi/omsi_data_private/raad0102/20210330MdR_5800_NIMS_AT_screen_TAT.h5	L	12	136.709	139.291	9079	450	114.924	78	79	13223	2936	167.38	78	79	13223	2936	167.38	78	79	7067	450	89.4557	53	79	2495	93	31.5823	24	79	2986	137	37.7975	29	79	12897	931	163.253	78	79	4126	230	52.2278	34	79	1596	49	20.2025	19
276	/project/projectdirs/openmsi/omsi_data_private/raad0102/20210330MdR_5800_NIMS_AT_screen_TAT.h5	L	13	137.667	151.244	11330	308	145.256	142	78	393948	9784	5050.62	5183	78	393948	9784	5050.62	5183	78	6840	245	87.6923	73	78	2077	49	26.6282	24	78	2580	68	33.0769	29	78	6212	205	79.641	68	78	3399	122	43.5769	39	78	1522	44	19.5128	19
277	/project/projectdirs/openmsi/omsi_data_private/raad0102/20210330MdR_5800_NIMS_AT_screen_TAT.h5	L	14	137.615	163.128	11674	299	149.667	142	78	249806	7186	3202.64	3110	78	249806	7186	3202.64	3110	78	6883	294	88.2436	78	78	2603	58	33.3718	34	78	3034	78	38.8974	39	78	8740	343	112.051	98	78	3757	151	48.1667	44	78	1517	39	19.4487	19
278	/project/projectdirs/openmsi/omsi_data_private/raad0102/20210330MdR_5800_NIMS_AT_screen_TAT.h5	L	15	137.623	174.935	9058	289	117.636	107	77	169688	4583	2203.74	2053	77	169688	4583	2203.74	2053	77	4779	147	62.0649	58	77	2052	53	26.6494	24	77	2433	63	31.5974	29	77	6048	215	78.5455	73	77	2886	93	37.4805	34	77	1433	34	18.6104	19
279	/project/projectdirs/openmsi/omsi_data_private/raad0102/20210330MdR_5800_NIMS_AT_screen_TAT.h5	L	16	137.385	187.872	7958	426	102.026	88	78	169796	7901	2176.87	1935.5	78	169796	7901	2176.87	1935.5	78	5590	573	71.6667	49	78	2294	102	29.4103	29	78	2500	122	32.0513	29	78	8933	558	114.526	85.5	78	3107	156	39.8333	29	78	1516	68	19.4359	19
280	/project/projectdirs/openmsi/omsi_data_private/raad0102/20210330MdR_5800_NIMS_AT_screen_TAT.h5	L	17	136.872	198.615	6351	225	81.4231	78	78	160202	5818	2053.87	1598	78	160202	5818	2053.87	1598	78	5997	269	76.8846	48.5	78	2167	88	27.7821	24	78	2517	107	32.2692	29	78	13497	622	173.038	112	78	3642	156	46.6923	34	78	1522	44	19.5128	19
281	/project/projectdirs/openmsi/omsi_data_private/raad0102/20210330MdR_5800_NIMS_AT_screen_TAT.h5	L	18	137.935	209.623	3875	176	50.3247	49	77	91658	4725	1190.36	833	77	91658	4725	1190.36	833	77	3189	161	41.4156	29	77	1612	53	20.9351	19	77	1667	53	21.6494	19	77	6231	323	80.9221	49	77	2256	83	29.2987	24	77	1283	29	16.6623	14
282	/project/projectdirs/openmsi/omsi_data_private/raad0102/20210330MdR_5800_NIMS_AT_screen_TAT.h5	L	19	138	222.5	5793	333	74.2692	58	78	127307	7073	1632.14	1085	78	127307	7073	1632.14	1085	78	4584	524	58.7692	36.5	78	1882	98	24.1282	19	78	2190	98	28.0769	21.5	78	7668	485	98.3077	65.5	78	2696	147	34.5641	24	78	1302	39	16.6923	14
283	/project/projectdirs/openmsi/omsi_data_private/raad0102/20210330MdR_5800_NIMS_AT_screen_TAT.h5	L	20	138.152	234.443	6138	191	77.6962	73	79	136122	5088	1723.06	1485	79	136122	5088	1723.06	1485	79	3202	102	40.5316	34	79	1755	58	22.2152	19	79	1982	58	25.0886	19	79	5654	205	71.5696	58	79	2425	88	30.6962	29	79	1311	34	16.5949	14
284	/project/projectdirs/openmsi/omsi_data_private/raad0102/20210330MdR_5800_NIMS_AT_screen_TAT.h5	L	21	138.128	246.385	4892	215	62.7179	49	78	92948	5544	1191.64	727.5	78	92948	5544	1191.64	727.5	78	2879	132	36.9103	26.5	78	1562	49	20.0256	19	78	1842	63	23.6154	19	78	4844	333	62.1026	44	78	2072	102	26.5641	24	78	1242	34	15.9231	14
285	/project/projectdirs/openmsi/omsi_data_private/raad0102/20210330MdR_5800_NIMS_AT_screen_TAT.h5	L	22	137.244	258.333	7750	279	99.359	88	78	174020	6897	2231.03	2112.5	78	174020	6897	2231.03	2112.5	78	3710	147	47.5641	36.5	78	1782	49	22.8462	24	78	2077	63	26.6282	24	78	5136	205	65.8462	58	78	2429	117	31.141	29	78	1312	39	16.8205	14
286	/project/projectdirs/openmsi/omsi_data_private/raad0102/20210330MdR_5800_NIMS_AT_screen_TAT.h5	L	23	137.385	270.128	7043	362	90.2949	68	78	164869	8627	2113.71	1281.5	78	164869	8627	2113.71	1281.5	78	4661	446	59.7564	36.5	78	1844	73	23.641	19	78	2274	98	29.1538	24	78	6958	495	89.2051	51	78	2707	142	34.7051	24	78	1407	39	18.0385	14
287	/project/projectdirs/openmsi/omsi_data_private/raad0102/20210330MdR_5800_NIMS_AT_screen_TAT.h5	L	24	138.377	281.935	8483	357	110.169	88	77	210797	7941	2737.62	1960	77	210797	7941	2737.62	1960	77	4950	299	64.2857	39	77	2024	68	26.2857	24	77	2152	78	27.9481	24	77	6697	681	86.974	58	77	2669	147	34.6623	24	77	1398	34	18.1558	19
288	/project/projectdirs/openmsi/omsi_data_private/raad0102/20210330MdR_5800_NIMS_AT_screen_TAT.h5	M	1	149.128	8.38462	7960	348	102.051	95.5	78	4529	151	58.0641	58	78	4529	151	58.0641	58	78	4961	421	63.6026	49	78	2737	122	35.0897	34	78	2562	151	32.8462	29	78	7199	401	92.2949	78	78	3374	235	43.2564	39	78	1781	73	22.8333	19
289	/project/projectdirs/openmsi/omsi_data_private/raad0102/20210330MdR_5800_NIMS_AT_screen_TAT.h5	M	2	148.182	19.3506	8348	313	108.416	93	77	4371	137	56.7662	58	77	4371	137	56.7662	58	77	5860	352	76.1039	53	77	3081	117	40.013	34	77	2749	117	35.7013	29	77	12593	705	163.545	112	77	4293	215	55.7532	39	77	2036	63	26.4416	24
290	/project/projectdirs/openmsi/omsi_data_private/raad0102/20210330MdR_5800_NIMS_AT_screen_TAT.h5	M	3	150.385	33.1282	9334	235	119.667	107	78	6053	137	77.6026	78	78	6053	137	77.6026	78	78	4683	186	60.0385	51	78	2903	102	37.2179	34	78	2767	93	35.4744	34	78	11062	446	141.821	119.5	78	3573	166	45.8077	41.5	78	1857	44	23.8077	24
291	/project/projectdirs/openmsi/omsi_data_private/raad0102/20210330MdR_5800_NIMS_AT_screen_TAT.h5	M	4	150.377	44.9351	9429	274	122.455	107	77	5709	127	74.1429	73	77	5709	127	74.1429	73	77	5924	289	76.9351	53	77	2519	88	32.7143	29	77	2664	107	34.5974	29	77	14453	583	187.701	147	77	4002	156	51.974	44	77	2326	73	30.2078	29
292	/project/projectdirs/openmsi/omsi_data_private/raad0102/20210330MdR_5800_NIMS_AT_screen_TAT.h5	M	5	149.385	56.8718	9368	264	120.103	107	78	5989	156	76.7821	73	78	5989	156	76.7821	73	78	6422	357	82.3333	55.5	78	2479	73	31.7821	29	78	2569	107	32.9359	29	78	12132	500	155.538	109.5	78	3656	132	46.8718	39	78	2690	107	34.4872	29
293	/project/projectdirs/openmsi/omsi_data_private/raad0102/20210330MdR_5800_NIMS_AT_screen_TAT.h5	M	6	149.385	68.1282	10101	303	129.5	119.5	78	5193	137	66.5769	63	78	5193	137	66.5769	63	78	6281	318	80.5256	58	78	2841	88	36.4231	34	78	2857	88	36.6282	34	78	18187	803	233.167	178.5	78	4474	181	57.359	44	78	2537	98	32.5256	29
294	/project/projectdirs/openmsi/omsi_data_private/raad0102/20210330MdR_5800_NIMS_AT_screen_TAT.h5	M	7	150.37	80.6296	6125	215	75.6173	68	81	2930	102	36.1728	34	81	2930	102	36.1728	34	81	3120	107	38.5185	34	81	1957	53	24.1605	24	81	2039	49	25.1728	24	81	9042	284	111.63	107	81	2418	73	29.8519	29	81	1424	29	17.5802	19
295	/project/projectdirs/openmsi/omsi_data_private/raad0102/20210330MdR_5800_NIMS_AT_screen_TAT.h5	M	8	148.456	91.5443	7718	303	97.6962	88	79	3486	117	44.1266	44	79	3486	117	44.1266	44	79	5554	284	70.3038	53	79	2384	93	30.1772	29	79	2316	78	29.3165	24	79	14170	848	179.367	161	79	3665	176	46.3924	39	79	1561	49	19.7595	19
296	/project/projectdirs/openmsi/omsi_data_private/raad0102/20210330MdR_5800_NIMS_AT_screen_TAT.h5	M	9	149.5	103.41	5575	210	71.4744	63	78	2809	117	36.0128	34	78	2809	117	36.0128	34	78	3553	220	45.5513	34	78	1845	112	23.6538	21.5	78	1925	58	24.6795	24	78	8889	563	113.962	98	78	2545	117	32.6282	29	78	1357	39	17.3974	16.5
297	/project/projectdirs/openmsi/omsi_data_private/raad0102/20210330MdR_5800_NIMS_AT_screen_TAT.h5	M	10	148.5	115.3	6897	431	86.2125	58	80	3858	245	48.225	39	80	3858	245	48.225	39	80	6155	730	76.9375	39	80	2379	171	29.7375	24	80	2575	176	32.1875	24	80	13349	906	166.863	92.5	80	3739	235	46.7375	29	80	1535	49	19.1875	19
298	/project/projectdirs/openmsi/omsi_data_private/raad0102/20210330MdR_5800_NIMS_AT_screen_TAT.h5	M	11	148.557	127.152	7594	406	96.1266	58	79	4545	171	57.5316	53	79	4545	171	57.5316	53	79	6424	460	81.3165	29	79	2542	142	32.1772	24	79	2859	142	36.1899	24	79	16771	1171	212.291	78	79	4134	269	52.3291	29	79	1561	49	19.7595	19
299	/project/projectdirs/openmsi/omsi_data_private/raad0102/20210330MdR_5800_NIMS_AT_screen_TAT.h5	M	12	147.615	139.128	10240	352	131.282	114.5	78	9576	455	122.769	93	78	9576	455	122.769	93	78	8708	338	111.641	78	78	2748	98	35.2308	29	78	3100	117	39.7436	31.5	78	17775	813	227.885	139.5	78	5199	254	66.6538	44	78	1687	44	21.6282	19
300	/project/projectdirs/openmsi/omsi_data_private/raad0102/20210330MdR_5800_NIMS_AT_screen_TAT.h5	M	13	149.623	150.935	9628	352	125.039	107	77	159561	7014	2072.22	1328	77	159561	7014	2072.22	1328	77	5886	274	76.4416	49	77	2340	83	30.3896	24	77	2519	78	32.7143	29	77	7082	416	91.974	49	77	3455	132	44.8701	34	77	1728	49	22.4416	24
301	/project/projectdirs/openmsi/omsi_data_private/raad0102/20210330MdR_5800_NIMS_AT_screen_TAT.h5	M	14	147.615	161.872	13074	416	167.615	142	78	228260	6735	2926.41	2156	78	228260	6735	2926.41	2156	78	9194	401	117.872	70.5	78	2864	93	36.7179	34	78	3349	93	42.9359	34	78	12778	681	163.821	88	78	4570	191	58.5897	44	78	1815	53	23.2692	19
302	/project/projectdirs/openmsi/omsi_data_private/raad0102/20210330MdR_5800_NIMS_AT_screen_TAT.h5	M	15	148.872	174.615	9876	274	126.615	117	78	195218	6284	2502.79	2230	78	195218	6284	2502.79	2230	78	6769	284	86.7821	68	78	2778	98	35.6154	34	78	3012	83	38.6154	34	78	10880	524	139.487	93	78	3962	156	50.7949	44	78	1691	53	21.6795	19
303	/project/projectdirs/openmsi/omsi_data_private/raad0102/20210330MdR_5800_NIMS_AT_screen_TAT.h5	M	16	149.848	186.557	9341	338	118.241	98	79	175460	7044	2221.01	1617	79	175460	7044	2221.01	1617	79	8186	436	103.62	58	79	2724	102	34.481	29	79	3099	122	39.2278	34	79	14086	789	178.304	102	79	4111	196	52.038	39	79	1818	73	23.0127	19
304	/project/projectdirs/openmsi/omsi_data_private/raad0102/20210330MdR_5800_NIMS_AT_screen_TAT.h5	M	17	149.875	198.5	5562	191	69.525	58	80	99318	4593	1241.47	781.5	80	99318	4593	1241.47	781.5	80	3687	181	46.0875	29	80	1891	63	23.6375	19	80	2108	73	26.35	24	80	7832	431	97.9	55.5	80	2636	112	32.95	24	80	1630	49	20.375	19
305	/project/projectdirs/openmsi/omsi_data_private/raad0102/20210330MdR_5800_NIMS_AT_screen_TAT.h5	M	18	147.848	210.443	4386	245	55.519	29	79	73546	4950	930.962	406	79	73546	4950	930.962	406	79	3630	225	45.9494	24	79	1733	73	21.9367	19	79	1906	102	24.1266	19	79	7292	568	92.3038	34	79	2477	156	31.3544	19	79	1346	49	17.038	14
306	/project/projectdirs/openmsi/omsi_data_private/raad0102/20210330MdR_5800_NIMS_AT_screen_TAT.h5	M	19	149	222.382	6189	279	81.4342	63	76	114506	6004	1506.66	835	76	114506	6004	1506.66	835	76	4550	259	59.8684	34	76	1821	78	23.9605	19	76	2201	78	28.9605	19	76	11223	818	147.671	73	76	3127	166	41.1447	24	76	1429	49	18.8026	16.5
307	/project/projectdirs/openmsi/omsi_data_private/raad0102/20210330MdR_5800_NIMS_AT_screen_TAT.h5	M	20	150.065	234.377	5361	220	69.6234	49	77	101517	5049	1318.4	872	77	101517	5049	1318.4	872	77	3426	186	44.4935	29	77	1672	53	21.7143	19	77	1898	73	24.6494	24	77	5916	387	76.8312	53	77	2479	127	32.1948	24	77	1288	34	16.7273	14
308	/project/projectdirs/openmsi/omsi_data_private/raad0102/20210330MdR_5800_NIMS_AT_screen_TAT.h5	M	21	149.28	246.133	6117	382	81.56	49	75	125398	7205	1671.97	799	75	125398	7205	1671.97	799	75	5492	534	73.2267	34	75	1716	73	22.88	19	75	2439	122	32.52	24	75	8867	544	118.227	53	75	3108	151	41.44	24	75	1335	44	17.8	14
309	/project/projectdirs/openmsi/omsi_data_private/raad0102/20210330MdR_5800_NIMS_AT_screen_TAT.h5	M	22	149.377	257.935	6032	235	78.3377	63	77	115520	5181	1500.26	1117	77	115520	5181	1500.26	1117	77	3913	284	50.8182	39	77	1872	73	24.3117	19	77	2156	88	28	24	77	7127	377	92.5584	68	77	2778	127	36.0779	24	77	1353	34	17.5714	14
310	/project/projectdirs/openmsi/omsi_data_private/raad0102/20210330MdR_5800_NIMS_AT_screen_TAT.h5	M	23	149.291	269.709	6386	259	80.8354	63	79	120251	6220	1522.16	1112	79	120251	6220	1522.16	1112	79	3991	230	50.519	34	79	1993	73	25.2278	24	79	2107	73	26.6709	24	79	6408	485	81.1139	49	79	2602	112	32.9367	29	79	1356	34	17.1646	14
311	/project/projectdirs/openmsi/omsi_data_private/raad0102/20210330MdR_5800_NIMS_AT_screen_TAT.h5	M	24	149.291	281.709	7130	259	90.2532	83	79	129720	5313	1642.03	1343	79	129720	5313	1642.03	1343	79	3897	186	49.3291	34	79	1889	58	23.9114	19	79	2239	78	28.3418	24	79	7983	357	101.051	73	79	2913	107	36.8734	29	79	1341	34	16.9747	14
312	/project/projectdirs/openmsi/omsi_data_private/raad0102/20210330MdR_5800_NIMS_AT_screen_TAT.h5	N	1	160.935	7.37662	8215	328	106.688	78	77	4677	142	60.7403	58	77	4677	142	60.7403	58	77	6820	397	88.5714	53	77	2369	83	30.7662	24	77	2770	88	35.974	29	77	8293	406	107.701	78	77	3428	127	44.5195	34	77	1478	39	19.1948	19
313	/project/projectdirs/openmsi/omsi_data_private/raad0102/20210330MdR_5800_NIMS_AT_screen_TAT.h5	N	2	162.253	20.9333	8202	303	109.36	93	75	5057	147	67.4267	68	75	5057	147	67.4267	68	75	6137	284	81.8267	58	75	2294	73	30.5867	29	75	3130	107	41.7333	39	75	9494	450	126.587	88	75	3751	171	50.0133	34	75	1525	44	20.3333	19
314	/project/projectdirs/openmsi/omsi_data_private/raad0102/20210330MdR_5800_NIMS_AT_screen_TAT.h5	N	3	161.152	32.557	7368	191	93.2658	88	79	4348	122	55.038	53	79	4348	122	55.038	53	79	4269	161	54.038	44	79	2136	49	27.038	24	79	2578	78	32.6329	29	79	8275	264	104.747	102	79	3078	112	38.962	34	79	1486	34	18.8101	19
315	/project/projectdirs/openmsi/omsi_data_private/raad0102/20210330MdR_5800_NIMS_AT_screen_TAT.h5	N	4	161.128	43.6154	10768	333	138.051	117	78	5193	166	66.5769	68	78	5193	166	66.5769	68	78	8963	465	114.91	73	78	2830	107	36.2821	34	78	3309	132	42.4231	34	78	16322	671	209.256	129.5	78	4973	191	63.7564	44	78	1557	49	19.9615	19
316	/project/projectdirs/openmsi/omsi_data_private/raad0102/20210330MdR_5800_NIMS_AT_screen_TAT.h5	N	5	162.128	56.6154	8672	264	111.179	102	78	4786	102	61.359	63	78	4786	102	61.359	63	78	6377	264	81.7564	73	78	2420	53	31.0256	29	78	2513	58	32.2179	29	78	9483	348	121.577	112	78	3233	98	41.4487	39	78	1462	34	18.7436	19
317	/project/projectdirs/openmsi/omsi_data_private/raad0102/20210330MdR_5800_NIMS_AT_screen_TAT.h5	N	6	162.213	68.575	9882	303	123.525	107	80	4799	112	59.9875	58	80	4799	112	59.9875	58	80	5453	210	68.1625	60.5	80	2338	58	29.225	29	80	2464	68	30.8	29	80	11999	382	149.988	142	80	3487	112	43.5875	39	80	1510	39	18.875	19
318	/project/projectdirs/openmsi/omsi_data_private/raad0102/20210330MdR_5800_NIMS_AT_screen_TAT.h5	N	7	162.272	80.4444	11018	299	136.025	127	81	5042	137	62.2469	58	81	5042	137	62.2469	58	81	4157	230	51.321	44	81	2317	78	28.6049	29	81	2533	63	31.2716	29	81	11478	607	141.704	122	81	3074	112	37.9506	34	81	1479	34	18.2593	19
319	/project/projectdirs/openmsi/omsi_data_private/raad0102/20210330MdR_5800_NIMS_AT_screen_TAT.h5	N	8	160.152	92.557	8886	343	112.481	102	79	5342	142	67.6203	78	79	5342	142	67.6203	78	79	6119	588	77.4557	49	79	2760	107	34.9367	29	79	2666	142	33.7468	29	79	14029	681	177.582	122	79	3666	200	46.4051	34	79	1446	34	18.3038	19
320	/project/projectdirs/openmsi/omsi_data_private/raad0102/20210330MdR_5800_NIMS_AT_screen_TAT.h5	N	9	160.425	103.213	10280	294	128.5	117	80	6148	191	76.85	78	80	6148	191	76.85	78	80	7015	519	87.6875	53	80	3072	117	38.4	34	80	2907	117	36.3375	29	80	18964	931	237.05	171	80	4295	171	53.6875	44	80	1560	39	19.5	19
321	/project/projectdirs/openmsi/omsi_data_private/raad0102/20210330MdR_5800_NIMS_AT_screen_TAT.h5	N	10	159.5	115.125	9082	308	113.525	93	80	5196	171	64.95	63	80	5196	171	64.95	63	80	5932	352	74.15	58	80	2759	83	34.4875	34	80	2561	102	32.0125	29	80	15930	696	199.125	181	80	3711	186	46.3875	39	80	1480	39	18.5	19
322	/project/projectdirs/openmsi/omsi_data_private/raad0102/20210330MdR_5800_NIMS_AT_screen_TAT.h5	N	11	160.506	126.937	9072	318	114.835	98	79	5843	147	73.962	73	79	5843	147	73.962	73	79	5771	343	73.0506	63	79	2380	88	30.1266	24	79	2334	83	29.5443	24	79	9816	696	124.253	83	79	3427	210	43.3797	34	79	1421	39	17.9873	19
323	/project/projectdirs/openmsi/omsi_data_private/raad0102/20210330MdR_5800_NIMS_AT_screen_TAT.h5	N	12	160.557	137.848	11940	470	151.139	127	79	9502	250	120.278	112	79	9502	250	120.278	112	79	7451	470	94.3165	63	79	3368	215	42.6329	34	79	4055	176	51.3291	44	79	23030	1333	291.519	230	79	5542	284	70.1519	53	79	1640	53	20.7595	19
324	/project/projectdirs/openmsi/omsi_data_private/raad0102/20210330MdR_5800_NIMS_AT_screen_TAT.h5	N	13	161.456	151.456	11778	318	149.089	142	79	196219	6745	2483.78	1877	79	196219	6745	2483.78	1877	79	7257	362	91.8608	63	79	2677	78	33.8861	29	79	3062	93	38.7595	34	79	10042	573	127.114	78	79	4050	142	51.2658	39	79	1571	39	19.8861	19
325	/project/projectdirs/openmsi/omsi_data_private/raad0102/20210330MdR_5800_NIMS_AT_screen_TAT.h5	N	14	159.63	161.63	10225	308	126.235	107	81	151638	8539	1872.07	1573	81	151638	8539	1872.07	1573	81	5141	416	63.4691	49	81	1968	58	24.2963	24	81	2685	73	33.1481	29	81	5003	308	61.7654	49	81	2737	151	33.7901	29	81	1384	34	17.0864	14
326	/project/projectdirs/openmsi/omsi_data_private/raad0102/20210330MdR_5800_NIMS_AT_screen_TAT.h5	N	15	161.291	175.709	11497	328	145.532	112	79	179271	6279	2269.25	1647	79	179271	6279	2269.25	1647	79	8221	362	104.063	63	79	2581	83	32.6709	29	79	3568	112	45.1646	39	79	13287	784	168.19	98	79	4566	176	57.7975	44	79	1591	44	20.1392	19
327	/project/projectdirs/openmsi/omsi_data_private/raad0102/20210330MdR_5800_NIMS_AT_screen_TAT.h5	N	16	160.787	187.575	10124	426	126.55	104.5	80	222423	8485	2780.29	2264	80	222423	8485	2780.29	2264	80	8632	544	107.9	55.5	80	2708	102	33.85	29	80	2954	107	36.925	29	80	14130	794	176.625	104.5	80	4180	210	52.25	39	80	1680	44	21	19
328	/project/projectdirs/openmsi/omsi_data_private/raad0102/20210330MdR_5800_NIMS_AT_screen_TAT.h5	N	17	161.872	198.385	4386	264	56.2308	44	78	93846	5725	1203.15	725	78	93846	5725	1203.15	725	78	3548	240	45.4872	24	78	1778	88	22.7949	19	78	1946	63	24.9487	19	78	6432	426	82.4615	41.5	78	2228	137	28.5641	19	78	1292	39	16.5641	14
329	/project/projectdirs/openmsi/omsi_data_private/raad0102/20210330MdR_5800_NIMS_AT_screen_TAT.h5	N	18	161.385	210.872	4816	225	61.7436	49	78	103772	5921	1330.41	789	78	103772	5921	1330.41	789	78	3795	250	48.6538	26.5	78	1825	78	23.3974	19	78	1901	73	24.3718	24	78	7897	661	101.244	68	78	2417	107	30.9872	24	78	1407	49	18.0385	19
330	/project/projectdirs/openmsi/omsi_data_private/raad0102/20210330MdR_5800_NIMS_AT_screen_TAT.h5	N	19	162.063	221.494	6407	303	81.1013	49	79	111709	5588	1414.04	852	79	111709	5588	1414.04	852	79	5628	387	71.2405	34	79	2206	93	27.9241	24	79	2692	132	34.0759	24	79	14712	823	186.228	78	79	3738	196	47.3165	29	79	1426	39	18.0506	14
331	/project/projectdirs/openmsi/omsi_data_private/raad0102/20210330MdR_5800_NIMS_AT_screen_TAT.h5	N	20	163.067	234.747	7688	250	102.507	98	75	127009	3774	1693.45	1877	75	127009	3774	1693.45	1877	75	3205	166	42.7333	39	75	1938	78	25.84	24	75	2053	58	27.3733	24	75	5908	333	78.7733	73	75	2348	88	31.3067	29	75	1260	29	16.8	14
332	/project/projectdirs/openmsi/omsi_data_private/raad0102/20210330MdR_5800_NIMS_AT_screen_TAT.h5	N	21	161.128	245.615	6069	284	77.8077	63	78	88609	4872	1136.01	874.5	78	88609	4872	1136.01	874.5	78	3810	220	48.8462	34	78	1818	73	23.3077	19	78	2026	73	25.9744	24	78	7211	696	92.4487	53	78	2534	127	32.4872	24	78	1307	39	16.7564	14
333	/project/projectdirs/openmsi/omsi_data_private/raad0102/20210330MdR_5800_NIMS_AT_screen_TAT.h5	N	22	162.128	257.615	7059	245	90.5	88	78	179296	7078	2298.67	1911.5	78	179296	7078	2298.67	1911.5	78	4375	220	56.0897	44	78	1940	63	24.8718	24	78	2203	73	28.2436	24	78	8268	578	106	83	78	2959	112	37.9359	34	78	1327	29	17.0128	14
334	/project/projectdirs/openmsi/omsi_data_private/raad0102/20210330MdR_5800_NIMS_AT_screen_TAT.h5	N	23	161.152	269.557	7153	367	90.5443	73	79	81947	4014	1037.3	848	79	81947	4014	1037.3	848	79	4334	225	54.8608	34	79	2096	78	26.5316	24	79	2404	88	30.4304	24	79	11395	740	144.241	88	79	3225	161	40.8228	29	79	1416	39	17.9241	14
335	/project/projectdirs/openmsi/omsi_data_private/raad0102/20210330MdR_5800_NIMS_AT_screen_TAT.h5	N	24	161.3	281.5	7544	323	94.3	75.5	80	184166	7965	2302.07	1428.5	80	184166	7965	2302.07	1428.5	80	5511	279	68.8875	39	80	2058	73	25.725	24	80	2482	88	31.025	24	80	9468	573	118.35	58	80	3195	147	39.9375	29	80	1430	34	17.875	16.5
336	/project/projectdirs/openmsi/omsi_data_private/raad0102/20210330MdR_5800_NIMS_AT_screen_TAT.h5	O	1	171.615	6.87179	6981	215	89.5	83	78	10821	367	138.731	104.5	78	10821	367	138.731	104.5	78	9067	372	116.244	80.5	78	2007	68	25.7308	24	78	2487	73	31.8846	29	78	5717	250	73.2949	51	78	3273	122	41.9615	29	78	2212	78	28.359	24
337	/project/projectdirs/openmsi/omsi_data_private/raad0102/20210330MdR_5800_NIMS_AT_screen_TAT.h5	O	2	172.872	19.6154	8915	235	114.295	107	78	11360	303	145.641	139.5	78	11360	303	145.641	139.5	78	10751	446	137.833	102	78	2641	98	33.859	29	78	3025	88	38.7821	34	78	9926	524	127.256	83	78	3692	137	47.3333	34	78	1721	58	22.0641	19
338	/project/projectdirs/openmsi/omsi_data_private/raad0102/20210330MdR_5800_NIMS_AT_screen_TAT.h5	O	3	171.872	30.6154	9294	303	119.154	107	78	13064	401	167.487	146.5	78	13064	401	167.487	146.5	78	11960	514	153.333	98	78	2545	78	32.6282	29	78	2995	88	38.3974	34	78	10186	495	130.59	80.5	78	3721	171	47.7051	39	78	2133	78	27.3462	24
339	/project/projectdirs/openmsi/omsi_data_private/raad0102/20210330MdR_5800_NIMS_AT_screen_TAT.h5	O	4	172	43.5	7763	240	99.5256	88	78	4588	112	58.8205	58	78	4588	112	58.8205	58	78	10580	441	135.641	93	78	2295	63	29.4231	26.5	78	2468	63	31.641	29	78	7700	254	98.7179	73	78	3103	98	39.7821	34	78	1397	29	17.9103	19
340	/project/projectdirs/openmsi/omsi_data_private/raad0102/20210330MdR_5800_NIMS_AT_screen_TAT.h5	O	5	173.125	55.5	9278	294	115.975	93	80	5515	147	68.9375	60.5	80	5515	147	68.9375	60.5	80	13038	563	162.975	104.5	80	2626	137	32.825	26.5	80	2699	73	33.7375	31.5	80	9487	352	118.588	75.5	80	3695	127	46.1875	36.5	80	1450	34	18.125	19
341	/project/projectdirs/openmsi/omsi_data_private/raad0102/20210330MdR_5800_NIMS_AT_screen_TAT.h5	O	6	173.128	67.3846	7872	205	100.923	98	78	6480	171	83.0769	83	78	6480	171	83.0769	83	78	10081	397	129.244	102	78	2349	73	30.1154	26.5	78	2651	68	33.9872	34	78	8481	387	108.731	83	78	3124	117	40.0513	34	78	1307	29	16.7564	14
342	/project/projectdirs/openmsi/omsi_data_private/raad0102/20210330MdR_5800_NIMS_AT_screen_TAT.h5	O	7	173.291	79.2911	18420	730	233.165	166	79	15807	411	200.089	205	79	15807	411	200.089	205	79	21804	1068	276	117	79	6313	274	79.9114	49	79	5426	205	68.6835	53	79	29912	1269	378.633	200	79	8307	401	105.152	58	79	1800	53	22.7848	24
343	/project/projectdirs/openmsi/omsi_data_private/raad0102/20210330MdR_5800_NIMS_AT_screen_TAT.h5	O	8	170.65	90.6875	18058	612	225.725	163.5	80	8598	220	107.475	109.5	80	8598	220	107.475	109.5	80	14669	740	183.363	95.5	80	3643	161	45.5375	29	80	3276	83	40.95	34	80	14001	656	175.012	93	80	4522	220	56.525	39	80	1550	34	19.375	19
344	/project/projectdirs/openmsi/omsi_data_private/raad0102/20210330MdR_5800_NIMS_AT_screen_TAT.h5	O	9	173.382	103	8830	294	116.184	112	76	5251	147	69.0921	68	76	5251	147	69.0921	68	76	8832	397	116.211	85.5	76	2084	68	27.4211	24	76	2976	78	39.1579	39	76	8191	372	107.776	83	76	3411	127	44.8816	39	76	1294	39	17.0263	14
345	/project/projectdirs/openmsi/omsi_data_private/raad0102/20210330MdR_5800_NIMS_AT_screen_TAT.h5	O	10	172.443	113.848	10753	348	136.114	132	79	10296	1495	130.329	112	79	10296	1495	130.329	112	79	13285	583	168.165	117	79	3003	132	38.0127	29	79	3220	93	40.7595	39	79	11199	465	141.759	93	79	3696	171	46.7848	34	79	1516	39	19.1899	19
346	/project/projectdirs/openmsi/omsi_data_private/raad0102/20210330MdR_5800_NIMS_AT_screen_TAT.h5	O	11	173.425	124.787	12316	313	153.95	144.5	80	14150	377	176.875	176	80	14150	377	176.875	176	80	13477	578	168.463	129.5	80	4189	132	52.3625	49	80	3465	93	43.3125	44	80	16561	681	207.012	171	80	4518	171	56.475	44	80	1480	39	18.5	19
347	/project/projectdirs/openmsi/omsi_data_private/raad0102/20210330MdR_5800_NIMS_AT_screen_TAT.h5	O	12	172.5	137.59	10754	245	137.872	134.5	78	14941	382	191.551	181	78	14941	382	191.551	181	78	12853	465	164.782	129.5	78	3864	117	49.5385	49	78	3140	68	40.2564	39	78	14349	333	183.962	181	78	4555	127	58.3974	55.5	78	1457	34	18.6795	19
348	/project/projectdirs/openmsi/omsi_data_private/raad0102/20210330MdR_5800_NIMS_AT_screen_TAT.h5	O	13	172.544	150.544	10510	279	133.038	122	79	191573	6063	2424.97	2475	79	191573	6063	2424.97	2475	79	4916	200	62.2278	53	79	2304	68	29.1646	29	79	2414	63	30.557	29	79	5785	235	73.2278	68	79	2719	78	34.4177	29	79	1506	39	19.0633	19
349	/project/projectdirs/openmsi/omsi_data_private/raad0102/20210330MdR_5800_NIMS_AT_screen_TAT.h5	O	14	174.6	162.425	11092	279	138.65	127	80	221213	6661	2765.16	2541.5	80	221213	6661	2765.16	2541.5	80	6121	299	76.5125	65.5	80	2673	73	33.4125	31.5	80	2679	78	33.4875	31.5	80	7699	470	96.2375	75.5	80	3398	122	42.475	39	80	1784	58	22.3	19
350	/project/projectdirs/openmsi/omsi_data_private/raad0102/20210330MdR_5800_NIMS_AT_screen_TAT.h5	O	15	173.63	174.37	10000	318	123.457	98	81	88517	3450	1092.8	882	81	88517	3450	1092.8	882	81	4502	245	55.5802	44	81	2348	78	28.9877	24	81	2528	83	31.2099	29	81	6267	387	77.3704	58	81	2862	122	35.3333	29	81	1554	44	19.1852	19
351	/project/projectdirs/openmsi/omsi_data_private/raad0102/20210330MdR_5800_NIMS_AT_screen_TAT.h5	O	16	173.5	188.5	9596	279	119.95	90.5	80	172679	6602	2158.49	1543.5	80	172679	6602	2158.49	1543.5	80	7246	426	90.575	53	80	2654	83	33.175	29	80	2845	93	35.5625	29	80	12221	823	152.762	90.5	80	3766	171	47.075	34	80	1435	44	17.9375	19
352	/project/projectdirs/openmsi/omsi_data_private/raad0102/20210330MdR_5800_NIMS_AT_screen_TAT.h5	O	17	172.872	200.385	8183	274	104.91	95.5	78	177782	6735	2279.26	1872	78	177782	6735	2279.26	1872	78	6566	318	84.1795	53	78	2393	93	30.6795	29	78	2611	98	33.4744	29	78	14108	686	180.872	134.5	78	3448	166	44.2051	34	78	1482	44	19	19
353	/project/projectdirs/openmsi/omsi_data_private/raad0102/20210330MdR_5800_NIMS_AT_screen_TAT.h5	O	18	172.544	210.544	8295	254	105	102	79	191677	6250	2426.29	2127	79	191677	6250	2426.29	2127	79	6330	318	80.1266	49	79	2383	78	30.1646	24	79	2564	98	32.4557	29	79	12625	588	159.81	117	79	3546	147	44.8861	34	79	1396	49	17.6709	14
354	/project/projectdirs/openmsi/omsi_data_private/raad0102/20210330MdR_5800_NIMS_AT_screen_TAT.h5	O	19	172.128	222.615	7253	397	92.9872	53	78	90510	4691	1160.38	629.5	78	90510	4691	1160.38	629.5	78	7702	725	98.7436	34	78	2264	132	29.0256	19	78	2858	147	36.641	24	78	14494	995	185.821	63	78	3943	196	50.5513	24	78	1482	44	19	19
355	/project/projectdirs/openmsi/omsi_data_private/raad0102/20210330MdR_5800_NIMS_AT_screen_TAT.h5	O	20	175.065	234.623	7537	259	97.8831	88	77	130963	4897	1700.82	1529	77	130963	4897	1700.82	1529	77	4853	299	63.026	44	77	2237	63	29.0519	29	77	2359	88	30.6364	24	77	10423	558	135.364	107	77	3170	166	41.1688	34	77	1333	34	17.3117	14
356	/project/projectdirs/openmsi/omsi_data_private/raad0102/20210330MdR_5800_NIMS_AT_screen_TAT.h5	O	21	173.152	245.557	7576	264	95.8987	88	79	146362	6029	1852.68	1524	79	146362	6029	1852.68	1524	79	6063	387	76.7468	44	79	2151	88	27.2278	24	79	2547	112	32.2405	24	79	13689	769	173.278	117	79	3422	171	43.3165	29	79	1401	34	17.7342	19
357	/project/projectdirs/openmsi/omsi_data_private/raad0102/20210330MdR_5800_NIMS_AT_screen_TAT.h5	O	22	173.125	257.5	9138	269	114.225	98	80	217424	7421	2717.8	2723	80	217424	7421	2717.8	2723	80	4556	220	56.95	44	80	2222	63	27.775	24	80	2266	73	28.325	24	80	7663	367	95.7875	80.5	80	2791	98	34.8875	34	80	1345	34	16.8125	14
358	/project/projectdirs/openmsi/omsi_data_private/raad0102/20210330MdR_5800_NIMS_AT_screen_TAT.h5	O	23	173.377	270.065	7404	284	96.1558	88	77	165107	6681	2144.25	1720	77	165107	6681	2144.25	1720	77	5352	299	69.5065	44	77	2283	63	29.6494	29	77	2160	73	28.0519	24	77	11317	642	146.974	107	77	3221	137	41.8312	34	77	1248	29	16.2078	14
359	/project/projectdirs/openmsi/omsi_data_private/raad0102/20210330MdR_5800_NIMS_AT_screen_TAT.h5	O	24	173.291	282.291	6493	259	82.1899	73	79	155247	6808	1965.15	1539	79	155247	6808	1965.15	1539	79	4607	269	58.3165	34	79	1934	58	24.481	19	79	2121	83	26.8481	24	79	8821	544	111.658	73	79	3111	147	39.3797	29	79	1361	34	17.2278	14
360	/project/projectdirs/openmsi/omsi_data_private/raad0102/20210330MdR_5800_NIMS_AT_screen_TAT.h5	P	1	183.608	5.73418	6872	181	86.9873	93	79	10280	333	130.127	117	79	10280	333	130.127	117	79	8125	299	102.848	88	79	1899	63	24.038	24	79	2176	63	27.5443	24	79	4431	171	56.0886	44	79	2703	107	34.2152	29	79	1356	34	17.1646	14
361	/project/projectdirs/openmsi/omsi_data_private/raad0102/20210330MdR_5800_NIMS_AT_screen_TAT.h5	P	2	183.787	19.575	7585	235	94.8125	88	80	12716	465	158.95	129.5	80	12716	465	158.95	129.5	80	8996	485	112.45	78	80	2262	127	28.275	24	80	2652	73	33.15	29	80	6115	387	76.4375	51	80	3270	147	40.875	29	80	1475	39	18.4375	19
362	/project/projectdirs/openmsi/omsi_data_private/raad0102/20210330MdR_5800_NIMS_AT_screen_TAT.h5	P	3	183.848	31.443	12359	421	156.443	112	79	18737	598	237.177	200	79	18737	598	237.177	200	79	16458	710	208.329	102	79	3458	127	43.7722	29	79	3089	83	39.1013	34	79	11019	441	139.481	73	79	4505	166	57.0253	34	79	1491	39	18.8734	19
363	/project/projectdirs/openmsi/omsi_data_private/raad0102/20210330MdR_5800_NIMS_AT_screen_TAT.h5	P	4	185.848	44.443	8076	250	102.228	93	79	5715	161	72.3418	68	79	5715	161	72.3418	68	79	11732	465	148.506	98	79	2660	93	33.6709	29	79	2625	88	33.2278	29	79	7613	323	96.3671	58	79	3689	166	46.6962	34	79	1416	39	17.9241	19
364	/project/projectdirs/openmsi/omsi_data_private/raad0102/20210330MdR_5800_NIMS_AT_screen_TAT.h5	P	5	184.935	55.3766	11731	406	152.351	112	77	7083	181	91.987	98	77	7083	181	91.987	98	77	16326	666	212.026	122	77	3727	171	48.4026	34	77	3266	117	42.4156	39	77	11976	553	155.532	93	77	4399	181	57.1299	39	77	1408	39	18.2857	19
365	/project/projectdirs/openmsi/omsi_data_private/raad0102/20210330MdR_5800_NIMS_AT_screen_TAT.h5	P	6	185.065	67.3766	8721	245	113.26	112	77	5925	181	76.9481	73	77	5925	181	76.9481	73	77	10191	450	132.351	98	77	2520	93	32.7273	29	77	2594	58	33.6883	34	77	7634	377	99.1429	63	77	3154	107	40.961	34	77	1338	39	17.3766	19
366	/project/projectdirs/openmsi/omsi_data_private/raad0102/20210330MdR_5800_NIMS_AT_screen_TAT.h5	P	7	185.253	79.0667	7830	186	104.4	107	75	7135	200	95.1333	88	75	7135	200	95.1333	88	75	8987	455	119.827	88	75	2096	98	27.9467	24	75	2535	68	33.8	29	75	6583	387	87.7733	63	75	3668	132	48.9067	44	75	1240	34	16.5333	14
367	/project/projectdirs/openmsi/omsi_data_private/raad0102/20210330MdR_5800_NIMS_AT_screen_TAT.h5	P	8	185.385	90.8718	8747	200	112.141	117	78	9487	250	121.628	119.5	78	9487	250	121.628	119.5	78	13096	470	167.897	114.5	78	2852	107	36.5641	29	78	3261	98	41.8077	39	78	10065	416	129.038	83	78	4381	147	56.1667	46.5	78	1447	39	18.5513	19
368	/project/projectdirs/openmsi/omsi_data_private/raad0102/20210330MdR_5800_NIMS_AT_screen_TAT.h5	P	9	186.291	101.709	7265	196	91.962	88	79	7192	225	91.038	83	79	7192	225	91.038	83	79	8876	362	112.354	78	79	2098	73	26.557	24	79	2345	63	29.6835	29	79	6072	240	76.8608	58	79	3030	98	38.3544	29	79	1316	34	16.6582	14
369	/project/projectdirs/openmsi/omsi_data_private/raad0102/20210330MdR_5800_NIMS_AT_screen_TAT.h5	P	10	186.37	113.63	9863	318	121.765	112	81	13768	397	169.975	171	81	13768	397	169.975	171	81	13713	583	169.296	122	81	3135	132	38.7037	29	81	3460	93	42.716	39	81	10281	519	126.926	78	81	4632	210	57.1852	39	81	1459	44	18.0123	14
370	/project/projectdirs/openmsi/omsi_data_private/raad0102/20210330MdR_5800_NIMS_AT_screen_TAT.h5	P	11	184.41	125.5	20430	715	261.923	210	78	17000	593	217.949	205	78	17000	593	217.949	205	78	21608	1049	277.026	149	78	4927	196	63.1667	44	78	4208	127	53.9487	49	78	18007	921	230.859	114.5	78	5788	259	74.2051	46.5	78	1526	58	19.5641	19
371	/project/projectdirs/openmsi/omsi_data_private/raad0102/20210330MdR_5800_NIMS_AT_screen_TAT.h5	P	12	185.456	138.456	9686	259	122.608	117	79	20727	612	262.367	254	79	20727	612	262.367	254	79	12624	460	159.797	107	79	2785	93	35.2532	34	79	2601	63	32.9241	34	79	8218	338	104.025	73	79	3305	107	41.8354	34	79	1381	39	17.481	19
372	/project/projectdirs/openmsi/omsi_data_private/raad0102/20210330MdR_5800_NIMS_AT_screen_TAT.h5	P	13	184.5	150.3	10637	289	132.963	117	80	265198	7789	3314.97	2830.5	80	265198	7789	3314.97	2830.5	80	6928	333	86.6	63	80	2674	93	33.425	31.5	80	2596	83	32.45	29	80	7385	367	92.3125	68	80	3303	127	41.2875	34	80	1450	39	18.125	19
373	/project/projectdirs/openmsi/omsi_data_private/raad0102/20210330MdR_5800_NIMS_AT_screen_TAT.h5	P	14	186.557	163.152	10641	269	134.696	122	79	221025	6348	2797.78	2676	79	221025	6348	2797.78	2676	79	6198	284	78.4557	63	79	2642	58	33.443	34	79	2711	68	34.3165	34	79	7346	392	92.9873	78	79	3447	137	43.6329	39	79	1446	34	18.3038	19
374	/project/projectdirs/openmsi/omsi_data_private/raad0102/20210330MdR_5800_NIMS_AT_screen_TAT.h5	P	15	186.615	175.128	10253	250	131.449	122	78	165730	4632	2124.74	2036.5	78	165730	4632	2124.74	2036.5	78	5684	230	72.8718	68	78	2610	68	33.4615	34	78	2768	78	35.4872	34	78	8363	416	107.218	93	78	3385	117	43.3974	39	78	1402	49	17.9744	19
375	/project/projectdirs/openmsi/omsi_data_private/raad0102/20210330MdR_5800_NIMS_AT_screen_TAT.h5	P	16	185.646	187.532	10484	269	132.709	122	79	201206	6004	2546.91	2215	79	201206	6004	2546.91	2215	79	7399	421	93.6582	68	79	3003	83	38.0127	39	79	2984	83	37.7722	34	79	13053	799	165.228	112	79	3953	176	50.038	39	79	1581	39	20.0127	19
376	/project/projectdirs/openmsi/omsi_data_private/raad0102/20210330MdR_5800_NIMS_AT_screen_TAT.h5	P	17	184.152	199.443	10185	269	128.924	107	79	240634	6926	3046	2750	79	240634	6926	3046	2750	79	6452	416	81.6709	58	79	2457	63	31.1013	29	79	2503	78	31.6835	29	79	9940	553	125.823	88	79	3356	102	42.481	34	79	1441	34	18.2405	19
377	/project/projectdirs/openmsi/omsi_data_private/raad0102/20210330MdR_5800_NIMS_AT_screen_TAT.h5	P	18	185.623	210.935	10545	264	136.948	132	77	275536	7637	3578.39	3176	77	275536	7637	3578.39	3176	77	6783	294	88.0909	63	77	2482	73	32.2338	29	77	2684	68	34.8571	34	77	9845	465	127.857	98	77	3371	107	43.7792	39	77	1328	34	17.2468	19
378	/project/projectdirs/openmsi/omsi_data_private/raad0102/20210330MdR_5800_NIMS_AT_screen_TAT.h5	P	19	185.848	221.557	10026	240	126.911	117	79	266150	7392	3368.99	2941	79	266150	7392	3368.99	2941	79	6502	294	82.3038	63	79	2589	68	32.7722	29	79	2653	73	33.5823	29	79	10524	509	133.215	98	79	3415	156	43.2278	34	79	1436	34	18.1772	19
379	/project/projectdirs/openmsi/omsi_data_private/raad0102/20210330MdR_5800_NIMS_AT_screen_TAT.h5	P	20	186	233.5	8600	259	110.256	98	78	166523	5799	2134.91	1813	78	166523	5799	2134.91	1813	78	4688	264	60.1026	44	78	2264	58	29.0256	29	78	2318	83	29.7179	29	78	8625	588	110.577	90.5	78	2967	132	38.0385	34	78	1362	34	17.4615	19
380	/project/projectdirs/openmsi/omsi_data_private/raad0102/20210330MdR_5800_NIMS_AT_screen_TAT.h5	P	21	186.128	245.385	9093	294	116.577	102	78	193242	7102	2477.46	2495	78	193242	7102	2477.46	2495	78	4362	245	55.9231	49	78	2216	83	28.4103	29	78	2144	73	27.4872	24	78	6530	210	83.7179	78	78	2674	73	34.2821	34	78	1252	34	16.0513	14
381	/project/projectdirs/openmsi/omsi_data_private/raad0102/20210330MdR_5800_NIMS_AT_screen_TAT.h5	P	22	186.128	257.385	8589	250	110.115	98	78	158669	5004	2034.22	1691	78	158669	5004	2034.22	1691	78	4940	210	63.3333	49	78	2375	78	30.4487	29	78	2498	83	32.0256	29	78	14283	632	183.115	153.5	78	3509	122	44.9872	34	78	1342	39	17.2051	14
382	/project/projectdirs/openmsi/omsi_data_private/raad0102/20210330MdR_5800_NIMS_AT_screen_TAT.h5	P	23	184.351	269.182	7336	299	95.2727	83	77	146813	6446	1906.66	1681	77	146813	6446	1906.66	1681	77	4523	328	58.7403	44	77	2092	58	27.1688	24	77	2222	73	28.8571	24	77	9984	500	129.662	102	77	2763	137	35.8831	34	77	1268	34	16.4675	14
383	/project/projectdirs/openmsi/omsi_data_private/raad0102/20210330MdR_5800_NIMS_AT_screen_TAT.h5	P	24	186.377	282.065	6823	318	88.6104	73	77	155692	6941	2021.97	1651	77	155692	6941	2021.97	1651	77	4607	357	59.8312	39	77	1944	63	25.2468	24	77	2237	88	29.0519	24	77	8042	578	104.442	73	77	2605	132	33.8312	29	77	1248	39	16.2078	14
[truncated: 131 more columns]

## Sheet: MSI TAA raw data
index	file	row	column	row-centroid	col-centroid	849.2263 Sum	849.2263 Max	849.2263 Mean	849.2263 Median	849.2263 NumPixels	863.2419 Sum	863.2419 Max	863.2419 Mean	863.2419 Median	863.2419 NumPixels	863.2420 Sum	863.2420 Max	863.2420 Mean	863.2420 Median	863.2420 NumPixels	877.2576 Sum	877.2576 Max	877.2576 Mean	877.2576 Median	877.2576 NumPixels	879.2369 Sum	879.2369 Max	879.2369 Mean	879.2369 Median	879.2369 NumPixels	889.2576 Sum	889.2576 Max	889.2576 Mean	889.2576 Median	889.2576 NumPixels	891.2733 Sum	891.2733 Max	891.2733 Mean	891.2733 Median	891.2733 NumPixels	893.2525 Sum	893.2525 Max	893.2525 Mean	893.2525 Median	893.2525 NumPixels	895.2140 Sum	895.2140 Max	895.2140 Mean	895.2140 Median
0	/project/projectdirs/openmsi/omsi_data_private/raad0102/20210402MdR_5800_NIMS_AT_screen_TAA1.h5	A	1	5.5443	6.5443	8542	269	108.127	88	79	3156	88	39.9494	34	79	3156	88	39.9494	34	79	3640	181	46.0759	29	79	1036	44	13.1139	14	79	2409	98	30.4937	24	79	3993	269	50.5443	34	79	3733	210	47.2532	34	79	3696	171	46.7848	34
1	/project/projectdirs/openmsi/omsi_data_private/raad0102/20210402MdR_5800_NIMS_AT_screen_TAA1.h5	A	2	5.5443	19.4557	8085	225	102.342	93	79	2917	83	36.9241	34	79	2917	83	36.9241	34	79	3338	122	42.2532	29	79	936	24	11.8481	9	79	2302	73	29.1392	24	79	3265	161	41.3291	29	79	2452	112	31.038	24	79	2707	142	34.2658	29
2	/project/projectdirs/openmsi/omsi_data_private/raad0102/20210402MdR_5800_NIMS_AT_screen_TAA1.h5	A	3	5.5875	31.325	8121	215	101.513	93	80	3147	107	39.3375	39	80	3147	107	39.3375	39	80	2936	102	36.7	34	80	1170	29	14.625	14	80	2100	58	26.25	24	80	3694	323	46.175	39	80	2893	93	36.1625	34	80	3254	102	40.675	39
3	/project/projectdirs/openmsi/omsi_data_private/raad0102/20210402MdR_5800_NIMS_AT_screen_TAA1.h5	A	4	4.55696	43.1519	8571	215	108.494	107	79	4096	122	51.8481	49	79	4096	122	51.8481	49	79	3403	102	43.0759	39	79	1236	44	15.6456	14	79	2198	83	27.8228	24	79	5686	431	71.9747	58	79	3487	156	44.1392	39	79	6481	269	82.038	73
4	/project/projectdirs/openmsi/omsi_data_private/raad0102/20210402MdR_5800_NIMS_AT_screen_TAA1.h5	A	5	6.55696	55.1519	8425	215	106.646	107	79	3086	122	39.0633	29	79	3086	122	39.0633	29	79	2835	93	35.8861	34	79	1156	29	14.6329	14	79	1840	53	23.2911	24	79	4343	279	54.9747	49	79	2845	102	36.0127	29	79	6666	289	84.3797	83
5	/project/projectdirs/openmsi/omsi_data_private/raad0102/20210402MdR_5800_NIMS_AT_screen_TAA1.h5	A	6	4.55696	64.8481	13610	397	172.278	151	79	4807	171	60.8481	53	79	4807	171	60.8481	53	79	5693	250	72.0633	49	79	1394	58	17.6456	19	79	2970	107	37.5949	34	79	10014	500	126.759	88	79	3942	147	49.8987	39	79	4476	225	56.6582	49
6	/project/projectdirs/openmsi/omsi_data_private/raad0102/20210402MdR_5800_NIMS_AT_screen_TAA1.h5	A	7	6.575	78.7875	7882	215	98.525	90.5	80	1915	49	23.9375	24	80	1915	49	23.9375	24	80	2518	68	31.475	29	80	1470	44	18.375	14	80	1565	44	19.5625	19	80	2818	127	35.225	29	80	2267	73	28.3375	29	80	6451	303	80.6375	63
7	/project/projectdirs/openmsi/omsi_data_private/raad0102/20210402MdR_5800_NIMS_AT_screen_TAA1.h5	A	8	6.5	89.5897	7520	225	96.4103	90.5	78	1247	44	15.9872	14	78	1247	44	15.9872	14	78	1944	63	24.9231	24	78	1806	53	23.1538	24	78	1327	39	17.0128	14	78	1372	39	17.5897	14	78	1989	63	25.5	24	78	6432	254	82.4615	63
8	/project/projectdirs/openmsi/omsi_data_private/raad0102/20210402MdR_5800_NIMS_AT_screen_TAA1.h5	A	9	7.5	103.5	7002	230	87.525	73	80	1730	44	21.625	19	80	1730	44	21.625	19	80	2268	78	28.35	24	80	1250	39	15.625	14	80	1539	58	19.2375	19	80	2252	88	28.15	24	80	2131	88	26.6375	24	80	4288	186	53.6	44
9	/project/projectdirs/openmsi/omsi_data_private/raad0102/20210402MdR_5800_NIMS_AT_screen_TAA1.h5	A	10	6.5	114.41	8474	215	108.641	102	78	3602	112	46.1795	39	78	3602	112	46.1795	39	78	2953	102	37.859	39	78	1217	34	15.6026	14	78	2041	53	26.1667	24	78	6439	500	82.5513	65.5	78	3243	122	41.5769	39	78	4951	205	63.4744	53
10	/project/projectdirs/openmsi/omsi_data_private/raad0102/20210402MdR_5800_NIMS_AT_screen_TAA1.h5	A	11	6.5	126.3	8873	225	110.912	107	80	3828	112	47.85	46.5	80	3828	112	47.85	46.5	80	3503	181	43.7875	39	80	1245	39	15.5625	14	80	2414	83	30.175	29	80	7089	411	88.6125	65.5	80	4192	191	52.4	44	80	5924	215	74.05	58
11	/project/projectdirs/openmsi/omsi_data_private/raad0102/20210402MdR_5800_NIMS_AT_screen_TAA1.h5	A	12	6.44304	137.152	8632	205	109.266	107	79	3113	112	39.4051	34	79	3113	112	39.4051	34	79	2951	107	37.3544	34	79	1246	29	15.7722	14	79	1920	68	24.3038	24	79	5826	426	73.7468	53	79	2878	117	36.4304	34	79	6686	259	84.6329	73
12	/project/projectdirs/openmsi/omsi_data_private/raad0102/20210402MdR_5800_NIMS_AT_screen_TAA1.h5	A	13	6.5	148	10013	397	128.372	102	78	4269	147	54.7308	58	78	4269	147	54.7308	58	78	5474	308	70.1795	49	78	1277	44	16.3718	14	78	4260	186	54.6154	41.5	78	7005	411	89.8077	68	78	5071	269	65.0128	49	78	22807	1176	292.397	212.5
13	/project/projectdirs/openmsi/omsi_data_private/raad0102/20210402MdR_5800_NIMS_AT_screen_TAA1.h5	A	14	3.74324	160.838	26667	1171	360.365	237.5	74	5942	205	80.2973	78	74	5942	205	80.2973	78	74	8076	436	109.135	53	74	2060	93	27.8378	19	74	4122	176	55.7027	34	74	11849	490	160.122	117	74	4539	245	61.3378	39	74	12037	578	162.662	95.5
14	/project/projectdirs/openmsi/omsi_data_private/raad0102/20210402MdR_5800_NIMS_AT_screen_TAA1.h5	A	15	5.44444	172.728	17902	568	221.012	176	81	5535	196	68.3333	63	81	5535	196	68.3333	63	81	8599	377	106.16	68	81	1737	63	21.4444	19	81	6417	259	79.2222	49	81	11603	431	143.247	102	81	7403	323	91.3951	49	81	51213	1784	632.259	387
15	/project/projectdirs/openmsi/omsi_data_private/raad0102/20210402MdR_5800_NIMS_AT_screen_TAA1.h5	A	16	6.4557	184.544	15387	465	194.772	147	79	7396	205	93.6203	102	79	7396	205	93.6203	102	79	10605	421	134.241	83	79	1967	73	24.8987	19	79	7897	289	99.962	63	79	16885	500	213.734	171	79	11025	406	139.557	78	79	83838	2696	1061.24	666
16	/project/projectdirs/openmsi/omsi_data_private/raad0102/20210402MdR_5800_NIMS_AT_screen_TAA1.h5	A	17	6.41026	196.5	17398	627	223.051	163.5	78	7118	245	91.2564	95.5	78	7118	245	91.2564	95.5	78	9616	485	123.282	63	78	1894	73	24.2821	19	78	6445	313	82.6282	49	78	16489	602	211.397	139.5	78	8737	436	112.013	63	78	35916	1480	460.462	281
17	/project/projectdirs/openmsi/omsi_data_private/raad0102/20210402MdR_5800_NIMS_AT_screen_TAA1.h5	A	18	6.37037	209.37	13730	406	169.506	142	81	6578	191	81.2099	88	81	6578	191	81.2099	88	81	8833	367	109.049	68	81	1911	68	23.5926	24	81	6383	284	78.8025	58	81	14776	504	182.42	147	81	8840	392	109.136	73	81	54649	1906	674.679	470
18	/project/projectdirs/openmsi/omsi_data_private/raad0102/20210402MdR_5800_NIMS_AT_screen_TAA1.h5	A	19	6.425	221.213	12872	470	160.9	129.5	80	4778	196	59.725	51	80	4778	196	59.725	51	80	7192	367	89.9	51	80	2180	58	27.25	29	80	5241	225	65.5125	41.5	80	10866	426	135.825	98	80	7917	416	98.9625	55.5	80	52725	2284	659.062	411
19	/project/projectdirs/openmsi/omsi_data_private/raad0102/20210402MdR_5800_NIMS_AT_screen_TAA1.h5	A	20	5.38462	233.128	24803	916	317.987	227.5	78	4339	191	55.6282	39	78	4339	191	55.6282	39	78	6202	284	79.5128	41.5	78	2216	107	28.4103	24	78	3684	137	47.2308	31.5	78	9893	450	126.833	75.5	78	4878	235	62.5385	39	78	3482	132	44.641	34
20	/project/projectdirs/openmsi/omsi_data_private/raad0102/20210402MdR_5800_NIMS_AT_screen_TAA1.h5	A	21	5.37662	244.935	21257	818	276.065	200	77	5632	186	73.1429	63	77	5632	186	73.1429	63	77	8623	421	111.987	63	77	2141	78	27.8052	19	77	5482	245	71.1948	49	77	12439	436	161.545	117	77	6665	245	86.5584	53	77	15346	563	199.299	117
21	/project/projectdirs/openmsi/omsi_data_private/raad0102/20210402MdR_5800_NIMS_AT_screen_TAA1.h5	A	22	6.38462	256.872	17734	573	227.359	178.5	78	7343	284	94.141	100	78	7343	284	94.141	100	78	9735	534	124.808	65.5	78	1856	93	23.7949	19	78	6434	323	82.4872	53	78	17473	593	224.013	183.5	78	8683	382	111.321	65.5	78	50340	2024	645.385	379.5
22	/project/projectdirs/openmsi/omsi_data_private/raad0102/20210402MdR_5800_NIMS_AT_screen_TAA1.h5	A	23	6.37037	267.63	15372	563	189.778	147	81	5555	191	68.5802	63	81	5555	191	68.5802	63	81	7894	406	97.4568	49	81	1722	73	21.2593	19	81	5678	240	70.0988	44	81	11171	397	137.914	102	81	7209	333	89	53	81	26686	1098	329.457	205
23	/project/projectdirs/openmsi/omsi_data_private/raad0102/20210402MdR_5800_NIMS_AT_screen_TAA1.h5	A	24	6.325	279.587	13557	514	169.463	142	80	5844	196	73.05	73	80	5844	196	73.05	73	80	7385	416	92.3125	70.5	80	1659	68	20.7375	19	80	5424	308	67.8	53	80	11086	392	138.575	107	80	7123	357	89.0375	70.5	80	29988	1308	374.85	284
24	/project/projectdirs/openmsi/omsi_data_private/raad0102/20210402MdR_5800_NIMS_AT_screen_TAA1.h5	B	1	16.5443	7.5443	6400	210	81.0127	63	79	2495	73	31.5823	29	79	2495	73	31.5823	29	79	2582	102	32.6835	29	79	936	29	11.8481	9	79	1660	58	21.0127	19	79	3155	161	39.9367	29	79	2651	107	33.557	24	79	2612	112	33.0633	24
25	/project/projectdirs/openmsi/omsi_data_private/raad0102/20210402MdR_5800_NIMS_AT_screen_TAA1.h5	B	2	17.5443	19.4557	6701	196	84.8228	78	79	2894	78	36.6329	34	79	2894	78	36.6329	34	79	3270	147	41.3924	34	79	986	34	12.481	9	79	2206	73	27.9241	24	79	4062	338	51.4177	39	79	2965	112	37.5316	34	79	4247	156	53.7595	39
26	/project/projectdirs/openmsi/omsi_data_private/raad0102/20210402MdR_5800_NIMS_AT_screen_TAA1.h5	B	3	18.5316	31.3544	6803	352	86.1139	68	79	2643	83	33.4557	34	79	2643	83	33.4557	34	79	3043	357	38.519	24	79	971	34	12.2911	9	79	1945	107	24.6203	19	79	4376	254	55.3924	44	79	2593	127	32.8228	29	79	4209	186	53.2785	44
27	/project/projectdirs/openmsi/omsi_data_private/raad0102/20210402MdR_5800_NIMS_AT_screen_TAA1.h5	B	4	18.557	43.1519	6788	210	85.9241	68	79	2139	58	27.0759	29	79	2139	58	27.0759	29	79	2486	112	31.4684	24	79	986	34	12.481	9	79	1770	58	22.4051	19	79	3647	156	46.1646	39	79	2389	98	30.2405	24	79	3115	107	39.4304	34
28	/project/projectdirs/openmsi/omsi_data_private/raad0102/20210402MdR_5800_NIMS_AT_screen_TAA1.h5	B	5	17.5	55.125	8528	299	106.6	93	80	3315	107	41.4375	39	80	3315	107	41.4375	39	80	4351	254	54.3875	34	80	1220	44	15.25	14	80	2777	117	34.7125	29	80	8044	495	100.55	63	80	4648	215	58.1	36.5	80	3566	191	44.575	34
29	/project/projectdirs/openmsi/omsi_data_private/raad0102/20210402MdR_5800_NIMS_AT_screen_TAA1.h5	B	6	19.5	67.875	6835	210	85.4375	68	80	2186	83	27.325	24	80	2186	83	27.325	24	80	2529	122	31.6125	24	80	1110	34	13.875	14	80	1723	58	21.5375	19	80	4152	191	51.9	41.5	80	2516	98	31.45	24	80	3305	191	41.3125	34
30	/project/projectdirs/openmsi/omsi_data_private/raad0102/20210402MdR_5800_NIMS_AT_screen_TAA1.h5	B	7	17.443	78.8481	9458	259	119.722	117	79	3339	102	42.2658	39	79	3339	102	42.2658	39	79	3411	142	43.1772	34	79	1276	39	16.1519	14	79	2016	68	25.519	24	79	8678	406	109.848	78	79	3425	142	43.3544	39	79	7770	313	98.3544	73
31	/project/projectdirs/openmsi/omsi_data_private/raad0102/20210402MdR_5800_NIMS_AT_screen_TAA1.h5	B	8	18.4684	89.6456	8935	220	113.101	112	79	3600	112	45.5696	44	79	3600	112	45.5696	44	79	3413	166	43.2025	34	79	1211	39	15.3291	14	79	2268	102	28.7089	24	79	9047	578	114.519	73	79	3519	161	44.5443	34	79	5976	274	75.6456	53
32	/project/projectdirs/openmsi/omsi_data_private/raad0102/20210402MdR_5800_NIMS_AT_screen_TAA1.h5	B	9	18.4557	102.544	9500	357	120.253	107	79	4193	132	53.0759	53	79	4193	132	53.0759	53	79	3889	235	49.2278	34	79	1390	58	17.5949	19	79	2566	127	32.481	24	79	9988	534	126.43	83	79	4083	225	51.6835	39	79	4677	254	59.2025	44
33	/project/projectdirs/openmsi/omsi_data_private/raad0102/20210402MdR_5800_NIMS_AT_screen_TAA1.h5	B	10	18.4557	113.456	7316	333	92.6076	78	79	2164	73	27.3924	24	79	2164	73	27.3924	24	79	3175	161	40.1899	29	79	1021	34	12.9241	14	79	2153	78	27.2532	24	79	5235	210	66.2658	53	79	3169	117	40.1139	29	79	4869	250	61.6329	44
34	/project/projectdirs/openmsi/omsi_data_private/raad0102/20210402MdR_5800_NIMS_AT_screen_TAA1.h5	B	11	18.4125	126.325	7891	230	98.6375	78	80	2798	98	34.975	34	80	2798	98	34.975	34	80	4020	161	50.25	36.5	80	1040	34	13	14	80	2802	93	35.025	29	80	6277	220	78.4625	55.5	80	3947	191	49.3375	34	80	4277	205	53.4625	44
35	/project/projectdirs/openmsi/omsi_data_private/raad0102/20210402MdR_5800_NIMS_AT_screen_TAA1.h5	B	12	16.443	138.152	7443	254	94.2152	78	79	2583	73	32.6962	34	79	2583	73	32.6962	34	79	3117	151	39.4557	29	79	1066	44	13.4937	14	79	2292	93	29.3846	24	78	5267	279	66.6709	49	79	3120	161	39.4937	29	79	4050	191	51.2658	39
36	/project/projectdirs/openmsi/omsi_data_private/raad0102/20210402MdR_5800_NIMS_AT_screen_TAA1.h5	B	13	16.443	150.152	13482	490	170.658	137	79	5201	156	65.8354	58	79	5201	156	65.8354	58	79	7925	372	100.316	63	79	1545	53	19.557	19	79	5562	215	70.4051	49	79	12014	450	152.076	117	79	6881	289	87.1013	58	79	40030	1377	506.709	367
37	/project/projectdirs/openmsi/omsi_data_private/raad0102/20210402MdR_5800_NIMS_AT_screen_TAA1.h5	B	14	17.443	161.848	14141	475	179	147	79	5915	200	74.8734	68	79	5915	200	74.8734	68	79	9590	382	121.392	73	79	1666	49	21.0886	19	79	6710	240	84.9367	63	79	13139	480	166.316	122	79	8814	338	111.57	68	79	43540	1549	551.139	357
38	/project/projectdirs/openmsi/omsi_data_private/raad0102/20210402MdR_5800_NIMS_AT_screen_TAA1.h5	B	15	16.425	173.787	13598	519	169.975	132	80	5004	171	62.55	58	80	5004	171	62.55	58	80	7604	387	95.05	63	80	1575	49	19.6875	19	80	5440	254	68	44	80	12939	602	161.738	114.5	80	6996	377	87.45	53	80	30076	1294	375.95	259
39	/project/projectdirs/openmsi/omsi_data_private/raad0102/20210402MdR_5800_NIMS_AT_screen_TAA1.h5	B	16	17.3704	184.63	11504	431	142.025	117	81	3776	117	46.6173	44	81	3776	117	46.6173	44	81	5682	274	70.1481	53	81	1249	34	15.4198	14	81	4333	200	53.4938	39	81	7173	348	88.5556	68	81	5092	269	62.8642	49	81	7261	715	89.642	73
40	/project/projectdirs/openmsi/omsi_data_private/raad0102/20210402MdR_5800_NIMS_AT_screen_TAA1.h5	B	17	18.4103	195.5	10393	392	133.244	114.5	78	3159	137	40.5	34	78	3159	137	40.5	34	78	5857	279	75.0897	49	78	1212	44	15.5385	14	78	4343	191	55.6795	41.5	78	6913	284	88.6282	68	78	5408	250	69.3333	36.5	78	20176	950	258.667	158.5
41	/project/projectdirs/openmsi/omsi_data_private/raad0102/20210402MdR_5800_NIMS_AT_screen_TAA1.h5	B	18	18.3544	209.468	11438	397	144.785	127	79	3426	122	43.3671	34	79	3426	122	43.3671	34	79	6083	323	77	58	79	1210	58	15.3165	14	79	4773	205	60.4177	39	79	8426	377	106.658	88	79	5970	279	75.5696	53	79	25445	1029	322.089	235
42	/project/projectdirs/openmsi/omsi_data_private/raad0102/20210402MdR_5800_NIMS_AT_screen_TAA1.h5	B	19	18.3704	220.37	14458	573	178.494	132	81	5579	200	68.8765	73	81	5579	200	68.8765	73	81	8087	450	99.8395	53	81	1693	58	20.9012	19	81	5286	303	65.2593	44	81	14581	632	180.012	137	81	6652	362	82.1235	53	81	24761	1205	305.691	205
43	/project/projectdirs/openmsi/omsi_data_private/raad0102/20210402MdR_5800_NIMS_AT_screen_TAA1.h5	B	20	18.3846	232.128	22056	867	282.769	237.5	78	6780	250	86.9231	75.5	78	6780	250	86.9231	75.5	78	9614	446	123.256	68	78	1907	78	24.4487	19	78	6574	274	84.2821	49	78	19280	794	247.179	153.5	78	8694	377	111.462	68	78	30011	1205	384.756	230
44	/project/projectdirs/openmsi/omsi_data_private/raad0102/20210402MdR_5800_NIMS_AT_screen_TAA1.h5	B	21	19.3766	245.065	18282	553	237.429	181	77	6930	205	90	88	77	6930	205	90	88	77	11144	504	144.727	73	77	2044	68	26.5455	24	77	8103	308	105.234	63	77	17967	691	233.338	181	77	9956	377	129.299	78	77	34499	1343	448.039	254
45	/project/projectdirs/openmsi/omsi_data_private/raad0102/20210402MdR_5800_NIMS_AT_screen_TAA1.h5	B	22	17.3846	255.872	11869	406	152.167	137	78	3493	102	44.7821	39	78	3493	102	44.7821	39	78	5058	215	64.8462	49	78	1212	39	15.5385	14	78	3697	147	47.3974	34	78	8696	235	111.487	102	78	4641	176	59.5	39	78	14640	544	187.692	139.5
46	/project/projectdirs/openmsi/omsi_data_private/raad0102/20210402MdR_5800_NIMS_AT_screen_TAA1.h5	B	23	16.3333	268.756	12122	514	155.41	127	78	3478	112	44.5897	39	78	3478	112	44.5897	39	78	5309	250	68.0641	41.5	78	1226	53	15.7179	14	78	3711	142	47.5769	34	78	7267	279	93.1667	90.5	78	4301	191	55.141	41.5	78	15605	647	200.064	137
47	/project/projectdirs/openmsi/omsi_data_private/raad0102/20210402MdR_5800_NIMS_AT_screen_TAA1.h5	B	24	19.2658	280.608	12717	397	160.975	156	79	3533	161	44.7215	34	79	3533	161	44.7215	34	79	5357	205	67.8101	53	79	1196	34	15.1392	14	79	4263	166	53.962	39	79	6244	210	79.038	73	79	4930	191	62.4051	44	79	13004	455	164.608	127
48	/project/projectdirs/openmsi/omsi_data_private/raad0102/20210402MdR_5800_NIMS_AT_screen_TAA1.h5	C	1	30.5	7.58974	7943	289	101.833	93	78	3980	142	51.0256	49	78	3980	142	51.0256	49	78	3695	225	47.3718	34	78	1177	34	15.0897	14	78	2244	73	28.7692	24	78	6251	313	80.141	55.5	78	3574	181	45.8205	34	78	4504	205	57.7436	41.5
49	/project/projectdirs/openmsi/omsi_data_private/raad0102/20210402MdR_5800_NIMS_AT_screen_TAA1.h5	C	2	29.5	19.5	7720	215	96.5	98	80	3650	122	45.625	34	80	3650	122	45.625	34	80	3109	142	38.8625	34	80	1060	34	13.25	14	80	2026	63	25.325	24	80	5112	274	63.9	55.5	80	2969	132	37.1125	34	80	5054	215	63.175	53
50	/project/projectdirs/openmsi/omsi_data_private/raad0102/20210402MdR_5800_NIMS_AT_screen_TAA1.h5	C	3	30.4684	30.3544	7354	200	93.0886	93	79	3286	151	41.5949	34	79	3286	151	41.5949	34	79	2775	98	35.1266	34	79	1106	29	14	14	79	1795	53	22.7215	24	79	5520	406	69.8734	63	79	2902	137	36.7342	34	79	4180	250	52.9114	44
51	/project/projectdirs/openmsi/omsi_data_private/raad0102/20210402MdR_5800_NIMS_AT_screen_TAA1.h5	C	4	29.425	42.2125	10009	299	125.112	122	80	4794	127	59.925	63	80	4794	127	59.925	63	80	4506	264	56.325	39	80	1410	39	17.625	19	80	2813	161	35.1625	29	80	11897	514	148.713	100	80	4784	196	59.8	44	80	7719	323	96.4875	68
52	/project/projectdirs/openmsi/omsi_data_private/raad0102/20210402MdR_5800_NIMS_AT_screen_TAA1.h5	C	5	29.443	55.1519	9331	274	118.114	107	79	4148	117	52.5063	44	79	4148	117	52.5063	44	79	3927	240	49.7089	39	79	1261	49	15.962	14	79	2386	98	30.2025	24	79	10160	573	128.608	88	79	4240	196	53.6709	44	79	6739	323	85.3038	63
53	/project/projectdirs/openmsi/omsi_data_private/raad0102/20210402MdR_5800_NIMS_AT_screen_TAA1.h5	C	6	29.4359	65.9103	8777	240	112.526	102	78	3842	142	49.2564	39	78	3842	142	49.2564	39	78	3048	196	39.0769	31.5	78	1197	34	15.3462	14	78	2119	73	27.1667	24	78	8171	637	104.756	83	78	3144	137	40.3077	39	78	5376	245	68.9231	58
54	/project/projectdirs/openmsi/omsi_data_private/raad0102/20210402MdR_5800_NIMS_AT_screen_TAA1.h5	C	7	30.443	78.8481	8878	357	112.38	98	79	3613	107	45.7342	44	79	3613	107	45.7342	44	79	3806	220	48.1772	34	79	1256	39	15.8987	14	79	2175	102	27.5316	24	79	9636	382	121.975	88	79	3587	137	45.4051	34	79	5490	259	69.4937	53
55	/project/projectdirs/openmsi/omsi_data_private/raad0102/20210402MdR_5800_NIMS_AT_screen_TAA1.h5	C	8	29.4444	90.7284	8950	284	110.494	98	81	3419	107	42.2099	39	81	3419	107	42.2099	39	81	3033	210	37.4444	29	81	1349	34	16.6543	14	81	1959	107	24.1852	19	81	9484	568	117.086	83	81	3078	147	38	34	81	5841	250	72.1111	58
56	/project/projectdirs/openmsi/omsi_data_private/raad0102/20210402MdR_5800_NIMS_AT_screen_TAA1.h5	C	9	30.4557	102.544	9103	200	115.228	112	79	3525	93	44.6203	44	79	3525	93	44.6203	44	79	3325	166	42.0886	34	79	1216	34	15.3924	14	79	2147	83	27.1772	24	79	9220	426	116.709	93	79	3474	161	43.9747	34	79	7845	397	99.3038	78
57	/project/projectdirs/openmsi/omsi_data_private/raad0102/20210402MdR_5800_NIMS_AT_screen_TAA1.h5	C	10	30.4103	114.5	9745	323	124.936	117	78	3710	117	47.5641	44	78	3710	117	47.5641	44	78	7250	352	92.9487	63	78	1297	39	16.6282	14	78	2578	117	33.0513	29	78	9014	500	115.564	80.5	78	3226	156	41.359	29	78	4128	191	52.9231	44
58	/project/projectdirs/openmsi/omsi_data_private/raad0102/20210402MdR_5800_NIMS_AT_screen_TAA1.h5	C	11	30.3704	126.37	8284	210	102.272	102	81	2891	83	35.6914	34	81	2891	83	35.6914	34	81	9337	411	115.272	78	81	1419	44	17.5185	14	81	2015	73	24.8765	24	81	6524	289	80.5432	58	81	3173	127	39.1728	34	81	8231	338	101.617	78
59	/project/projectdirs/openmsi/omsi_data_private/raad0102/20210402MdR_5800_NIMS_AT_screen_TAA1.h5	C	12	30.425	137.213	6664	250	83.3	80.5	80	2194	63	27.425	24	80	2194	63	27.425	24	80	9838	343	122.975	78	80	1295	34	16.1875	14	80	1926	63	24.075	24	80	4605	220	57.5625	39	80	2691	112	33.6375	29	80	8394	264	104.925	78
60	/project/projectdirs/openmsi/omsi_data_private/raad0102/20210402MdR_5800_NIMS_AT_screen_TAA1.h5	C	13	29.3846	149.128	12815	549	164.295	122	78	5133	196	65.8077	65.5	78	5133	196	65.8077	65.5	78	8241	426	105.654	60.5	78	1550	58	19.8718	16.5	78	5654	299	72.4872	44	78	13302	612	170.538	124.5	78	7154	416	91.7179	63	78	19372	946	248.359	168.5
61	/project/projectdirs/openmsi/omsi_data_private/raad0102/20210402MdR_5800_NIMS_AT_screen_TAA1.h5	C	14	30.3766	160.935	21422	705	278.208	181	77	7995	274	103.831	88	77	7995	274	103.831	88	77	14113	607	183.286	73	77	2260	78	29.3506	19	77	9140	377	118.701	58	77	23265	784	302.143	245	77	11471	416	148.974	78	77	24175	862	313.961	151
62	/project/projectdirs/openmsi/omsi_data_private/raad0102/20210402MdR_5800_NIMS_AT_screen_TAA1.h5	C	15	28.3846	173.872	33950	1259	435.256	205	78	7619	259	97.6795	78	78	7619	259	97.6795	78	78	9624	436	123.385	46.5	78	2774	127	35.5641	24	78	4690	191	60.1282	29	78	26303	1024	337.218	220	78	6412	259	82.2051	46.5	78	8125	259	104.167	68
63	/project/projectdirs/openmsi/omsi_data_private/raad0102/20210402MdR_5800_NIMS_AT_screen_TAA1.h5	C	16	28.35	184.688	18920	696	236.5	151	80	7618	245	95.225	93	80	7618	245	95.225	93	80	12437	529	155.463	68	80	1987	73	24.8375	19	80	8461	362	105.763	55.5	80	22087	794	276.087	181	80	10848	470	135.6	63	80	27033	1107	337.913	193
64	/project/projectdirs/openmsi/omsi_data_private/raad0102/20210402MdR_5800_NIMS_AT_screen_TAA1.h5	C	17	30.325	196.588	17462	632	218.275	151	80	6754	205	84.425	90.5	80	6754	205	84.425	90.5	80	12184	485	152.3	75.5	80	2001	73	25.0125	19	80	8402	338	105.025	63	80	18922	696	236.525	186	80	10414	431	130.175	80.5	80	34729	1269	434.113	249.5
65	/project/projectdirs/openmsi/omsi_data_private/raad0102/20210402MdR_5800_NIMS_AT_screen_TAA1.h5	C	18	30.3	208.5	16850	558	210.625	161	80	7038	220	87.975	78	80	7038	220	87.975	78	80	12172	529	152.15	73	80	2051	63	25.6375	24	80	8998	377	112.475	63	80	18498	715	231.225	149	80	11274	480	140.925	78	80	22613	759	282.663	176
66	/project/projectdirs/openmsi/omsi_data_private/raad0102/20210402MdR_5800_NIMS_AT_screen_TAA1.h5	C	19	31.325	219.412	14857	681	185.713	142	80	5293	171	66.1625	51	80	5293	171	66.1625	51	80	6278	362	78.475	49	80	1535	49	19.1875	19	80	4618	274	57.725	39	80	14746	642	184.325	129.5	80	5867	299	73.3375	53	80	12131	598	151.637	100
67	/project/projectdirs/openmsi/omsi_data_private/raad0102/20210402MdR_5800_NIMS_AT_screen_TAA1.h5	C	20	29.2911	233.291	18388	696	232.759	166	79	6103	181	77.2532	78	79	6103	181	77.2532	78	79	8017	382	101.481	58	79	1689	58	21.3797	19	79	5212	205	65.9747	44	79	18264	754	231.19	156	79	6411	299	81.1519	53	79	14627	607	185.152	107
68	/project/projectdirs/openmsi/omsi_data_private/raad0102/20210402MdR_5800_NIMS_AT_screen_TAA1.h5	C	21	30.3846	244.128	14565	514	186.731	149	78	5350	176	68.5897	68	78	5350	176	68.5897	68	78	7129	318	91.3974	58	78	1567	44	20.0897	19	78	5416	235	69.4359	44	78	16510	588	211.667	163.5	78	7013	279	89.9103	63	78	20436	857	262	173.5
69	/project/projectdirs/openmsi/omsi_data_private/raad0102/20210402MdR_5800_NIMS_AT_screen_TAA1.h5	C	22	29.3766	254.935	16712	622	217.039	181	77	6988	220	90.7532	88	77	6988	220	90.7532	88	77	10709	490	139.078	73	77	1839	78	23.8831	19	77	7380	294	95.8442	58	77	19154	676	248.753	196	77	9335	421	121.234	73	77	31057	1308	403.338	230
70	/project/projectdirs/openmsi/omsi_data_private/raad0102/20210402MdR_5800_NIMS_AT_screen_TAA1.h5	C	23	30.3846	268.872	16796	573	215.333	188.5	78	6020	215	77.1795	75.5	78	6020	215	77.1795	75.5	78	9740	475	124.872	70.5	78	1773	73	22.7308	19	78	6908	303	88.5641	60.5	78	15660	578	200.769	149	78	8593	401	110.167	73	78	26718	1068	342.538	235
71	/project/projectdirs/openmsi/omsi_data_private/raad0102/20210402MdR_5800_NIMS_AT_screen_TAA1.h5	C	24	29.2911	279.709	24483	867	309.911	210	79	7143	225	90.4177	83	79	7143	225	90.4177	83	79	11050	455	139.873	78	79	2140	73	27.0886	19	79	7022	259	88.8861	53	79	13241	553	167.608	107	79	8265	338	104.62	63	79	20923	906	264.848	181
72	/project/projectdirs/openmsi/omsi_data_private/raad0102/20210402MdR_5800_NIMS_AT_screen_TAA1.h5	D	1	42.425	6.6	7175	156	89.6875	88	80	3414	127	42.675	29	80	3414	127	42.675	29	80	2817	102	35.2125	29	80	1030	24	12.875	14	80	1764	53	22.05	19	80	4629	421	57.8625	51	80	2706	88	33.825	34	80	3727	151	46.5875	39
73	/project/projectdirs/openmsi/omsi_data_private/raad0102/20210402MdR_5800_NIMS_AT_screen_TAA1.h5	D	2	40.4103	19.5	7423	215	95.1667	93	78	3845	147	49.2949	44	78	3845	147	49.2949	44	78	3296	117	42.2564	34	78	1057	29	13.5513	14	78	2208	107	28.3077	24	78	7833	411	100.423	75.5	78	3680	171	47.1795	34	78	5317	264	68.1667	53
74	/project/projectdirs/openmsi/omsi_data_private/raad0102/20210402MdR_5800_NIMS_AT_screen_TAA1.h5	D	3	41.3704	31.3704	7436	205	91.8025	93	81	2984	88	36.8395	39	81	2984	88	36.8395	39	81	3129	107	38.6296	34	81	1039	29	12.8272	14	81	1918	53	23.679	24	81	6430	289	79.3827	63	81	3208	132	39.6049	34	81	8001	328	98.7778	78
75	/project/projectdirs/openmsi/omsi_data_private/raad0102/20210402MdR_5800_NIMS_AT_screen_TAA1.h5	D	4	42.3924	43.2658	6795	147	86.0127	83	79	2800	83	35.443	34	79	2800	83	35.443	34	79	2989	117	37.8354	29	79	1046	29	13.2405	14	79	1769	78	22.3924	19	79	6833	250	86.4937	63	79	3016	112	38.1772	29	79	7489	313	94.7975	68
76	/project/projectdirs/openmsi/omsi_data_private/raad0102/20210402MdR_5800_NIMS_AT_screen_TAA1.h5	D	5	41.443	55.1519	5563	191	70.4177	63	79	2063	68	26.1139	24	79	2063	68	26.1139	24	79	2268	107	28.7089	24	79	911	34	11.5316	9	79	1415	53	17.9114	19	79	4330	210	54.8101	44	79	2208	107	27.9494	24	79	4150	254	52.5316	44
77	/project/projectdirs/openmsi/omsi_data_private/raad0102/20210402MdR_5800_NIMS_AT_screen_TAA1.h5	D	6	42.3816	67	5773	156	75.9605	73	76	2623	88	34.5132	34	76	2623	88	34.5132	34	76	3029	117	39.8553	29	76	1059	39	13.9342	14	76	1668	53	21.9474	19	76	7237	299	95.2237	70.5	76	2911	112	38.3026	29	76	6955	245	91.5132	63
78	/project/projectdirs/openmsi/omsi_data_private/raad0102/20210402MdR_5800_NIMS_AT_screen_TAA1.h5	D	7	41.3846	78.8718	7363	230	94.3974	85.5	78	3189	112	40.8846	36.5	78	3189	112	40.8846	36.5	78	3160	264	40.5128	31.5	78	1122	34	14.3846	14	78	2187	122	28.0385	24	78	8210	573	105.256	85.5	78	3375	142	43.2692	39	78	5667	230	72.6538	60.5
79	/project/projectdirs/openmsi/omsi_data_private/raad0102/20210402MdR_5800_NIMS_AT_screen_TAA1.h5	D	8	42.425	90.7875	7694	161	96.175	93	80	2779	88	34.7375	34	80	2779	88	34.7375	34	80	3091	107	38.6375	31.5	80	1100	29	13.75	14	80	1885	68	23.5625	19	80	8451	416	105.638	68	80	3210	132	40.125	29	80	6600	299	82.5	58
80	/project/projectdirs/openmsi/omsi_data_private/raad0102/20210402MdR_5800_NIMS_AT_screen_TAA1.h5	D	9	42.3704	101.63	7988	250	98.6173	83	81	3248	88	40.0988	39	81	3248	88	40.0988	39	81	3734	151	46.0988	29	81	1129	34	13.9383	14	81	2501	93	30.8765	24	81	9750	446	120.37	78	81	3774	200	46.5926	29	81	5820	250	71.8519	49
81	/project/projectdirs/openmsi/omsi_data_private/raad0102/20210402MdR_5800_NIMS_AT_screen_TAA1.h5	D	10	42.3544	114.532	8453	230	107	93	79	2668	83	33.7722	34	79	2668	83	33.7722	34	79	3541	142	44.8228	29	79	1141	39	14.443	14	79	2071	83	26.2152	19	79	8643	441	109.405	68	79	3244	127	41.0633	34	79	8311	352	105.203	73
82	/project/projectdirs/openmsi/omsi_data_private/raad0102/20210402MdR_5800_NIMS_AT_screen_TAA1.h5	D	11	42.325	126.412	7949	191	99.3625	93	80	3008	93	37.6	29	80	3008	93	37.6	29	80	2561	78	32.0125	29	80	1075	29	13.4375	14	80	1865	49	23.3125	24	80	5044	210	63.05	58	80	2683	142	33.5375	29	80	4605	181	57.5625	53
83	/project/projectdirs/openmsi/omsi_data_private/raad0102/20210402MdR_5800_NIMS_AT_screen_TAA1.h5	D	12	42.35	137.312	8736	264	109.2	109.5	80	3581	122	44.7625	39	80	3581	122	44.7625	39	80	4449	235	55.6125	44	80	1210	29	15.125	14	80	2531	83	31.6375	29	80	7488	289	93.6	63	80	3530	142	44.125	34	80	4799	245	59.9875	44
84	/project/projectdirs/openmsi/omsi_data_private/raad0102/20210402MdR_5800_NIMS_AT_screen_TAA1.h5	D	13	40.3846	147.128	19397	1367	248.679	100	78	4460	303	57.1795	21.5	78	4460	303	57.1795	21.5	78	5975	509	76.6026	29	78	1721	117	22.0641	14	78	2810	191	36.0256	19	78	19199	1328	246.141	55.5	78	4509	318	57.8077	24	78	8028	509	102.923	49
85	/project/projectdirs/openmsi/omsi_data_private/raad0102/20210402MdR_5800_NIMS_AT_screen_TAA1.h5	D	14	42.3766	162.065	16072	715	208.727	147	77	4932	210	64.0519	49	77	4932	210	64.0519	49	77	7524	465	97.7143	53	77	1525	68	19.8052	19	77	4928	284	64	39	77	17397	750	225.935	142	77	6331	328	82.2208	53	77	17334	946	225.117	147
86	/project/projectdirs/openmsi/omsi_data_private/raad0102/20210402MdR_5800_NIMS_AT_screen_TAA1.h5	D	15	42.3846	173.872	19690	661	252.436	173.5	78	5609	196	71.9103	58	78	5609	196	71.9103	58	78	9421	377	120.782	55.5	78	1856	68	23.7949	19	78	6319	245	81.0128	44	78	20547	862	263.423	151.5	78	8148	348	104.462	53	78	18369	769	235.5	129.5
87	/project/projectdirs/openmsi/omsi_data_private/raad0102/20210402MdR_5800_NIMS_AT_screen_TAA1.h5	D	16	41.3333	185.756	17896	661	229.436	166	78	6161	259	78.9872	70.5	78	6161	259	78.9872	70.5	78	10732	500	137.59	73	78	1822	83	23.359	19	78	7669	401	98.3205	53	78	19059	779	244.346	161	78	9670	495	123.974	73	78	23757	1000	304.577	176
88	/project/projectdirs/openmsi/omsi_data_private/raad0102/20210402MdR_5800_NIMS_AT_screen_TAA1.h5	D	17	42.2658	197.608	18205	705	230.443	147	79	5833	220	73.8354	49	79	5833	220	73.8354	49	79	10127	480	128.19	58	79	1886	58	23.8734	19	79	6978	308	88.3291	49	79	17901	720	226.595	142	79	8157	357	103.253	58	79	21561	936	272.924	166
89	/project/projectdirs/openmsi/omsi_data_private/raad0102/20210402MdR_5800_NIMS_AT_screen_TAA1.h5	D	18	42.2716	209.556	29176	975	360.198	250	81	6881	245	84.9506	88	81	6881	245	84.9506	88	81	10347	460	127.741	63	81	2376	93	29.3333	24	81	6322	254	78.0494	44	81	24202	720	298.79	284	81	7701	279	95.0741	49	81	17897	612	220.951	127
90	/project/projectdirs/openmsi/omsi_data_private/raad0102/20210402MdR_5800_NIMS_AT_screen_TAA1.h5	D	19	42.2125	220.425	24109	877	301.363	171	80	6571	225	82.1375	65.5	80	6571	225	82.1375	65.5	80	10472	431	130.9	49	80	2023	78	25.2875	19	80	6592	308	82.4	44	80	20974	803	262.175	176	80	8149	313	101.862	49	80	16231	671	202.887	98
91	/project/projectdirs/openmsi/omsi_data_private/raad0102/20210402MdR_5800_NIMS_AT_screen_TAA1.h5	D	20	42.2436	232.333	18428	769	236.256	178.5	78	5390	220	69.1026	49	78	5390	220	69.1026	49	78	8827	446	113.167	58	78	1635	68	20.9615	19	78	6106	294	78.2821	46.5	78	15458	696	198.179	117	78	7513	343	96.3205	58	78	24341	1166	312.064	193.5
92	/project/projectdirs/openmsi/omsi_data_private/raad0102/20210402MdR_5800_NIMS_AT_screen_TAA1.h5	D	21	42.3333	245.244	19058	823	244.333	188.5	78	5112	254	65.5385	46.5	78	5112	254	65.5385	46.5	78	7432	436	95.2821	49	78	1635	73	20.9615	19	78	5298	279	67.9231	44	78	14267	759	182.91	114.5	78	6441	338	82.5769	46.5	78	18359	848	235.372	142
93	/project/projectdirs/openmsi/omsi_data_private/raad0102/20210402MdR_5800_NIMS_AT_screen_TAA1.h5	D	22	42.3846	256.128	19929	848	255.5	193.5	78	5386	225	69.0513	46.5	78	5386	225	69.0513	46.5	78	8533	446	109.397	63	78	1804	88	23.1282	19	78	6078	279	77.9231	49	78	14502	686	185.923	107	78	7098	362	91	53	78	17056	823	218.667	134.5
94	/project/projectdirs/openmsi/omsi_data_private/raad0102/20210402MdR_5800_NIMS_AT_screen_TAA1.h5	D	23	41.3766	267.935	21784	823	282.909	200	77	6366	235	82.6753	68	77	6366	235	82.6753	68	77	9839	411	127.779	63	77	2040	68	26.4935	19	77	7028	294	91.2727	49	77	15371	529	199.623	156	77	8227	338	106.844	68	77	16454	642	213.688	117
95	/project/projectdirs/openmsi/omsi_data_private/raad0102/20210402MdR_5800_NIMS_AT_screen_TAA1.h5	D	24	41.2911	280.709	22944	764	290.43	230	79	6565	225	83.1013	83	79	6565	225	83.1013	83	79	11071	470	140.139	78	79	1854	68	23.4684	19	79	7869	308	99.6076	68	79	11620	446	147.089	83	79	8841	387	111.911	63	79	23532	936	297.873	176
96	/project/projectdirs/openmsi/omsi_data_private/raad0102/20210402MdR_5800_NIMS_AT_screen_TAA1.h5	E	1	53.3704	7.62963	6307	308	77.8642	68	81	2849	112	35.1728	34	81	2849	112	35.1728	34	81	3562	235	43.9753	29	81	1009	29	12.4568	14	81	2141	88	26.4321	19	81	5141	245	63.4691	39	81	3085	142	38.0864	24	81	3986	205	49.2099	29
97	/project/projectdirs/openmsi/omsi_data_private/raad0102/20210402MdR_5800_NIMS_AT_screen_TAA1.h5	E	2	53.3544	18.5316	6990	191	88.481	83	79	3380	107	42.7848	39	79	3380	107	42.7848	39	79	4047	127	51.2278	39	79	1086	29	13.7468	14	79	2305	68	29.1772	24	79	7156	411	90.5823	68	79	3890	132	49.2405	39	79	7825	289	99.0506	73
98	/project/projectdirs/openmsi/omsi_data_private/raad0102/20210402MdR_5800_NIMS_AT_screen_TAA1.h5	E	3	52.325	31.4125	5511	137	68.8875	68	80	2720	93	34	34	80	2720	93	34	34	80	2653	78	33.1625	29	80	1000	29	12.5	9	80	1837	58	22.9625	24	80	4283	166	53.5375	49	80	2715	112	33.9375	29	80	5913	225	73.9125	63
99	/project/projectdirs/openmsi/omsi_data_private/raad0102/20210402MdR_5800_NIMS_AT_screen_TAA1.h5	E	4	53.35	43.3125	6653	151	83.1625	83	80	2905	98	36.3125	29	80	2905	98	36.3125	29	80	2742	122	34.275	29	80	1035	29	12.9375	14	80	1827	78	22.8375	21.5	80	6156	416	76.95	58	80	2919	102	36.4875	34	80	4951	235	61.8875	49
100	/project/projectdirs/openmsi/omsi_data_private/raad0102/20210402MdR_5800_NIMS_AT_screen_TAA1.h5	E	5	54.3846	55.1282	6715	186	86.0897	83	78	3008	127	38.5641	34	78	3008	127	38.5641	34	78	2760	122	35.3846	29	78	1013	39	13.1558	14	77	1751	83	22.4487	19	78	6127	338	78.5513	63	78	2763	142	35.4231	29	78	4068	171	52.1538	44
101	/project/projectdirs/openmsi/omsi_data_private/raad0102/20210402MdR_5800_NIMS_AT_screen_TAA1.h5	E	6	53.3766	66.0649	6489	176	84.2727	83	77	2807	107	36.4545	29	77	2807	107	36.4545	29	77	2756	127	35.7922	34	77	1033	34	13.4156	14	77	1622	68	21.0649	19	77	5986	367	77.7403	63	77	2678	107	34.7792	34	77	5121	200	66.5065	53
102	/project/projectdirs/openmsi/omsi_data_private/raad0102/20210402MdR_5800_NIMS_AT_screen_TAA1.h5	E	7	53.3846	77.8718	7448	250	95.4872	93	78	3046	93	39.0513	39	78	3046	93	39.0513	39	78	3278	147	42.0256	34	78	1087	29	13.9359	14	78	2160	107	27.6923	24	78	8404	475	107.744	78	78	3381	132	43.3462	34	78	4426	166	56.7436	49
103	/project/projectdirs/openmsi/omsi_data_private/raad0102/20210402MdR_5800_NIMS_AT_screen_TAA1.h5	E	8	53.3671	90.8101	7792	200	98.6329	98	79	3161	93	40.0127	39	79	3161	93	40.0127	39	79	3654	151	46.2532	29	79	1151	34	14.5696	14	79	2115	78	26.7722	24	79	10281	480	130.139	93	79	3695	151	46.7722	34	79	6843	235	86.6203	68
104	/project/projectdirs/openmsi/omsi_data_private/raad0102/20210402MdR_5800_NIMS_AT_screen_TAA1.h5	E	9	53.3125	102.65	7746	171	96.825	93	80	2850	93	35.625	29	80	2850	93	35.625	29	80	3336	137	41.7	34	80	1120	34	14	14	80	2056	68	25.7	24	80	8646	411	108.075	75.5	80	3523	137	44.0375	36.5	80	6636	245	82.95	60.5
105	/project/projectdirs/openmsi/omsi_data_private/raad0102/20210402MdR_5800_NIMS_AT_screen_TAA1.h5	E	10	53.2716	114.556	7056	176	87.1111	83	81	2775	98	34.2593	29	81	2775	98	34.2593	29	81	2980	107	36.7901	34	81	1059	29	13.0741	14	81	2026	68	25.0123	19	81	6493	269	80.1605	63	81	3251	122	40.1358	29	81	6363	284	78.5556	63
106	/project/projectdirs/openmsi/omsi_data_private/raad0102/20210402MdR_5800_NIMS_AT_screen_TAA1.h5	E	11	53.2716	126.444	6382	181	78.7901	73	81	2234	58	27.5802	24	81	2234	58	27.5802	24	81	2956	112	36.4938	29	81	1029	29	12.7037	14	81	1866	53	23.037	19	81	6111	220	75.4444	53	81	2933	102	36.2099	29	81	7022	274	86.6914	73
107	/project/projectdirs/openmsi/omsi_data_private/raad0102/20210402MdR_5800_NIMS_AT_screen_TAA1.h5	E	12	53.2658	137.392	5907	161	74.7722	73	79	2203	88	27.8861	24	79	2203	88	27.8861	24	79	2690	132	34.0506	24	79	931	24	11.7848	9	79	1758	63	22.2532	19	79	5552	289	70.2785	49	79	2632	102	33.3165	24	79	5650	225	71.519	49
108	/project/projectdirs/openmsi/omsi_data_private/raad0102/20210402MdR_5800_NIMS_AT_screen_TAA1.h5	E	13	54.2911	148.291	11490	397	145.443	93	79	4365	156	55.2532	49	79	4365	156	55.2532	49	79	7955	357	100.696	44	79	1415	63	17.9114	14	79	5659	235	71.6329	34	79	19097	740	241.734	176	79	7759	338	98.2152	49	79	31378	1215	397.19	176
109	/project/projectdirs/openmsi/omsi_data_private/raad0102/20210402MdR_5800_NIMS_AT_screen_TAA1.h5	E	14	53.3846	161.128	13433	465	172.218	124.5	78	4806	186	61.6154	58	78	4806	186	61.6154	58	78	8614	387	110.436	60.5	78	1713	73	21.9615	19	78	5905	264	75.7051	36.5	78	21409	740	274.474	225	78	8156	387	104.564	53	78	25550	1220	327.564	183.5
110	/project/projectdirs/openmsi/omsi_data_private/raad0102/20210402MdR_5800_NIMS_AT_screen_TAA1.h5	E	15	54.3766	173.935	11798	475	153.221	117	77	4408	176	57.2468	44	77	4408	176	57.2468	44	77	7254	416	94.2078	44	77	1358	49	17.6364	14	77	5140	284	66.7532	39	77	16007	696	207.883	142	77	7068	352	91.7922	53	77	13076	656	169.818	93
111	/project/projectdirs/openmsi/omsi_data_private/raad0102/20210402MdR_5800_NIMS_AT_screen_TAA1.h5	E	16	54.3846	184.872	19346	794	248.026	163.5	78	5395	210	69.1667	58	78	5395	210	69.1667	58	78	7646	352	98.0256	49	78	1702	83	21.8205	16.5	78	4643	210	59.5256	34	78	22458	1024	287.923	196	78	6551	328	83.9872	48.5	78	12063	504	154.654	90.5
112	/project/projectdirs/openmsi/omsi_data_private/raad0102/20210402MdR_5800_NIMS_AT_screen_TAA1.h5	E	17	54.2911	197.709	23561	916	298.241	166	79	5966	220	75.519	68	79	5966	220	75.519	68	79	8934	450	113.089	49	79	1914	73	24.2278	19	79	5598	254	70.8608	39	79	22497	735	284.772	264	79	7332	328	92.8101	49	79	17888	651	226.43	117
113	/project/projectdirs/openmsi/omsi_data_private/raad0102/20210402MdR_5800_NIMS_AT_screen_TAA1.h5	E	18	53.2125	208.575	30380	1068	379.75	193.5	80	6458	269	80.725	70.5	80	6458	269	80.725	70.5	80	9155	392	114.438	46.5	80	2168	98	27.1	19	80	4720	240	59	29	80	27422	921	342.775	291.5	80	6572	264	82.15	44	80	16192	651	202.4	102
114	/project/projectdirs/openmsi/omsi_data_private/raad0102/20210402MdR_5800_NIMS_AT_screen_TAA1.h5	E	19	53.1795	221.5	37369	1348	479.09	261.5	78	7646	269	98.0256	93	78	7646	269	98.0256	93	78	9929	411	127.295	53	78	2607	117	33.4231	24	78	4457	176	57.141	36.5	78	28625	1142	366.987	310.5	78	6062	259	77.7179	41.5	78	6853	269	87.859	60.5
115	/project/projectdirs/openmsi/omsi_data_private/raad0102/20210402MdR_5800_NIMS_AT_screen_TAA1.h5	E	20	54.2125	233.425	29112	1137	363.9	205	80	6019	191	75.2375	78	80	6019	191	75.2375	78	80	7255	328	90.6875	34	80	2053	73	25.6625	19	80	4193	156	52.4125	29	80	23655	848	295.688	220	80	5647	240	70.5875	39	80	11038	421	137.975	78
116	/project/projectdirs/openmsi/omsi_data_private/raad0102/20210402MdR_5800_NIMS_AT_screen_TAA1.h5	E	21	55.2436	245.333	20790	637	266.538	195.5	78	6101	196	78.2179	75.5	78	6101	196	78.2179	75.5	78	10656	401	136.615	83	78	1953	68	25.0385	19	78	7148	289	91.641	63	78	22027	715	282.397	215	78	8649	328	110.885	63	78	28221	916	361.808	210.5
117	/project/projectdirs/openmsi/omsi_data_private/raad0102/20210402MdR_5800_NIMS_AT_screen_TAA1.h5	E	22	54.3506	257.182	31939	1014	414.792	259	77	6908	200	89.7143	98	77	6908	200	89.7143	98	77	9239	377	119.987	53	77	2304	73	29.9221	24	77	5461	210	70.9221	44	77	24974	803	324.338	294	77	7031	254	91.3117	53	77	19605	705	254.61	142
118	/project/projectdirs/openmsi/omsi_data_private/raad0102/20210402MdR_5800_NIMS_AT_screen_TAA1.h5	E	23	55.3766	269.065	20455	691	265.649	181	77	6292	200	81.7143	83	77	6292	200	81.7143	83	77	10605	411	137.727	78	77	1946	58	25.2727	24	77	7326	259	95.1429	58	77	16658	558	216.338	142	77	8620	343	111.948	68	77	22333	759	290.039	200
119	/project/projectdirs/openmsi/omsi_data_private/raad0102/20210402MdR_5800_NIMS_AT_screen_TAA1.h5	E	24	54.3846	280.872	14160	495	181.538	114.5	78	5399	166	69.2179	63	78	5399	166	69.2179	63	78	8951	401	114.756	58	78	1563	49	20.2987	19	77	6474	279	83	39	78	12024	480	154.154	107	78	7952	338	101.949	49	78	22732	946	291.436	142
120	/project/projectdirs/openmsi/omsi_data_private/raad0102/20210402MdR_5800_NIMS_AT_screen_TAA1.h5	F	1	66.2658	7.60759	7718	264	97.6962	93	79	4330	122	54.8101	49	79	4330	122	54.8101	49	79	3916	215	49.5696	39	79	1216	34	15.3924	14	79	2405	117	30.443	24	79	6759	338	85.557	63	79	3416	142	43.2405	34	79	3000	127	37.9747	34
121	/project/projectdirs/openmsi/omsi_data_private/raad0102/20210402MdR_5800_NIMS_AT_screen_TAA1.h5	F	2	65.2125	19.575	8628	279	107.85	104.5	80	4161	122	52.0125	53	80	4161	122	52.0125	53	80	4763	225	59.5375	41.5	80	1215	49	15.1875	14	80	2816	98	35.2	29	80	9502	377	118.775	88	80	3976	151	49.7	39	80	4518	166	56.475	44
122	/project/projectdirs/openmsi/omsi_data_private/raad0102/20210402MdR_5800_NIMS_AT_screen_TAA1.h5	F	3	64.2125	31.425	7639	191	95.4875	90.5	80	3864	151	48.3	39	80	3864	151	48.3	39	80	3311	107	41.3875	39	80	1155	24	14.4375	14	80	2041	73	25.5125	24	80	8394	598	104.925	78	80	3740	240	46.75	39	80	3816	186	47.7	36.5
123	/project/projectdirs/openmsi/omsi_data_private/raad0102/20210402MdR_5800_NIMS_AT_screen_TAA1.h5	F	4	65.2436	43.3333	7342	205	94.1282	90.5	78	3502	102	44.8974	39	78	3502	102	44.8974	39	78	3237	171	41.5	34	78	1082	29	13.8718	14	78	2114	102	27.1026	24	78	8294	436	106.333	78	78	3380	137	43.3333	34	78	4112	191	52.7179	39
124	/project/projectdirs/openmsi/omsi_data_private/raad0102/20210402MdR_5800_NIMS_AT_screen_TAA1.h5	F	5	65.2911	54.2911	7569	181	95.8101	93	79	3153	93	39.9114	34	79	3153	93	39.9114	34	79	3309	151	41.8861	29	79	1071	24	13.557	14	79	2100	78	26.5823	24	79	9396	406	118.937	88	79	3454	176	43.7215	34	79	5269	235	66.6962	49
125	/project/projectdirs/openmsi/omsi_data_private/raad0102/20210402MdR_5800_NIMS_AT_screen_TAA1.h5	F	6	65.3846	67.1282	7929	245	101.654	90.5	78	3583	107	45.9359	36.5	78	3583	107	45.9359	36.5	78	3417	230	43.8077	39	78	1137	34	14.5769	14	78	2538	112	32.5385	29	78	8960	529	114.872	93	78	3793	191	48.6282	39	78	3849	205	49.3462	44
126	/project/projectdirs/openmsi/omsi_data_private/raad0102/20210402MdR_5800_NIMS_AT_screen_TAA1.h5	F	7	65.3766	78.9351	8414	352	109.273	98	77	3591	122	46.6364	44	77	3591	122	46.6364	44	77	4204	264	54.5974	34	77	1178	39	15.2987	14	77	2522	107	32.7532	24	77	11777	696	152.948	93	77	4192	205	54.4416	34	77	4886	240	63.4545	49
127	/project/projectdirs/openmsi/omsi_data_private/raad0102/20210402MdR_5800_NIMS_AT_screen_TAA1.h5	F	8	65.3671	90.8101	7598	254	96.1772	93	79	3015	83	38.1646	39	79	3015	83	38.1646	39	79	3009	142	38.0886	29	79	1091	29	13.8101	14	79	2050	73	25.9494	24	79	8892	357	112.557	78	79	3408	137	43.1392	34	79	5788	294	73.2658	49
128	/project/projectdirs/openmsi/omsi_data_private/raad0102/20210402MdR_5800_NIMS_AT_screen_TAA1.h5	F	9	66.2436	101.667	7230	166	92.6923	88	78	2963	93	37.9872	34	78	2963	93	37.9872	34	78	2940	151	37.6923	29	78	1152	29	14.7692	14	78	1944	68	24.9231	24	78	7460	490	95.641	73	78	3045	147	39.0385	34	78	3657	161	46.8846	39
129	/project/projectdirs/openmsi/omsi_data_private/raad0102/20210402MdR_5800_NIMS_AT_screen_TAA1.h5	F	10	66.2125	114.575	6985	186	87.3125	83	80	2856	88	35.7	34	80	2856	88	35.7	34	80	3140	112	39.25	34	80	1085	44	13.5625	14	80	2110	78	26.375	21.5	80	8088	397	101.1	73	80	3346	132	41.825	34	80	6672	313	83.4	58
130	/project/projectdirs/openmsi/omsi_data_private/raad0102/20210402MdR_5800_NIMS_AT_screen_TAA1.h5	F	11	66.1795	126.5	6638	176	85.1026	88	78	2613	83	33.5	34	78	2613	83	33.5	34	78	2728	102	34.9744	29	78	1107	39	14.1923	14	78	1990	63	25.5128	24	78	6826	328	87.5128	58	78	3242	127	41.5641	34	78	6873	259	88.1154	70.5
131	/project/projectdirs/openmsi/omsi_data_private/raad0102/20210402MdR_5800_NIMS_AT_screen_TAA1.h5	F	12	66.2125	138.425	7056	171	88.2	85.5	80	2777	102	34.7125	34	80	2777	102	34.7125	34	80	2997	117	37.4625	29	80	1105	29	13.8125	14	80	1993	68	24.9125	24	80	6450	250	80.625	63	80	3003	112	37.5375	29	80	5749	215	71.8625	55.5
132	/project/projectdirs/openmsi/omsi_data_private/raad0102/20210402MdR_5800_NIMS_AT_screen_TAA1.h5	F	13	66.2436	149.333	14601	593	187.192	117	78	5580	289	71.5385	58	78	5580	289	71.5385	58	78	10948	480	140.359	58	78	1739	68	22.2949	19	78	7727	397	99.0641	46.5	78	18519	715	237.423	142	78	10145	480	130.064	58	78	19585	867	251.09	127
133	/project/projectdirs/openmsi/omsi_data_private/raad0102/20210402MdR_5800_NIMS_AT_screen_TAA1.h5	F	14	66.3333	162.244	16421	598	210.526	132	78	6201	220	79.5	78	78	6201	220	79.5	78	78	10475	411	134.295	63	78	1797	73	23.0385	19	78	7081	313	90.7821	51	78	24479	965	313.833	198	78	8837	338	113.295	63	78	21849	794	280.115	142
134	/project/projectdirs/openmsi/omsi_data_private/raad0102/20210402MdR_5800_NIMS_AT_screen_TAA1.h5	F	15	66.3766	173.065	19253	750	250.039	147	77	6757	240	87.7532	73	77	6757	240	87.7532	73	77	11858	509	154	63	77	2079	88	27	19	77	7661	333	99.4935	49	77	29645	1004	385	299	77	10430	441	135.455	63	77	18145	700	235.649	112
135	/project/projectdirs/openmsi/omsi_data_private/raad0102/20210402MdR_5800_NIMS_AT_screen_TAA1.h5	F	16	65.3846	185.872	12443	465	159.526	117	78	4852	235	62.2051	44	78	4852	235	62.2051	44	78	9305	460	119.295	53	78	1614	68	20.6923	19	78	6690	328	85.7692	44	78	20357	843	260.987	166	78	8819	411	113.064	55.5	78	23754	1000	304.538	171
136	/project/projectdirs/openmsi/omsi_data_private/raad0102/20210402MdR_5800_NIMS_AT_screen_TAA1.h5	F	17	66.2911	196.709	13928	509	176.304	112	79	4586	176	58.0506	49	79	4586	176	58.0506	49	79	9513	431	120.418	58	79	1559	63	19.7342	14	79	7227	343	91.481	44	79	17202	754	217.747	132	79	8597	372	108.823	44	79	17135	730	216.899	98
137	/project/projectdirs/openmsi/omsi_data_private/raad0102/20210402MdR_5800_NIMS_AT_screen_TAA1.h5	F	18	65.1282	209.615	17255	617	221.218	163.5	78	5968	254	76.5128	60.5	78	5968	254	76.5128	60.5	78	11826	460	151.615	75.5	78	1912	83	24.5128	19	78	7862	289	100.795	60.5	78	23324	897	299.026	227.5	78	9413	392	120.679	78	78	20363	700	261.064	166
138	/project/projectdirs/openmsi/omsi_data_private/raad0102/20210402MdR_5800_NIMS_AT_screen_TAA1.h5	F	19	65.1519	221.557	12763	514	161.557	122	79	4780	161	60.5063	58	79	4780	161	60.5063	58	79	8673	411	109.785	53	79	1633	53	20.6709	19	79	6878	289	87.0633	44	79	20952	715	265.215	225	79	8994	431	113.848	63	79	20018	838	253.392	142
139	/project/projectdirs/openmsi/omsi_data_private/raad0102/20210402MdR_5800_NIMS_AT_screen_TAA1.h5	F	20	66.1519	232.443	13803	524	174.722	132	79	5118	200	64.7848	58	79	5118	200	64.7848	58	79	8678	446	109.848	58	79	1603	58	20.2911	14	79	6598	289	83.519	49	79	19339	740	244.797	176	79	8031	382	101.658	58	79	23123	965	292.696	181
140	/project/projectdirs/openmsi/omsi_data_private/raad0102/20210402MdR_5800_NIMS_AT_screen_TAA1.h5	F	21	66.1282	245.385	15699	524	201.269	158.5	78	5634	191	72.2308	58	78	5634	191	72.2308	58	78	11345	416	145.449	80.5	78	1774	78	22.7436	19	78	8626	299	110.59	68	78	20946	691	268.538	202.5	78	10033	377	128.628	80.5	78	40111	1357	514.244	311
141	/project/projectdirs/openmsi/omsi_data_private/raad0102/20210402MdR_5800_NIMS_AT_screen_TAA1.h5	F	22	66.2436	257.333	15205	455	194.936	147	78	5740	156	73.5897	70.5	78	5740	156	73.5897	70.5	78	10233	352	131.192	70.5	78	1786	58	22.8974	19	78	7783	274	99.7821	68	78	19485	539	249.808	203	78	9413	352	120.679	83	78	40141	1436	514.628	372
142	/project/projectdirs/openmsi/omsi_data_private/raad0102/20210402MdR_5800_NIMS_AT_screen_TAA1.h5	F	23	66.3846	269.128	22914	764	293.769	186	78	5938	181	76.1282	80.5	78	5938	181	76.1282	80.5	78	10218	367	131	68	78	1961	73	25.141	21.5	78	6227	215	79.8333	53	78	17505	632	224.423	183.5	78	7073	250	90.6795	68	78	21455	730	275.064	186
143	/project/projectdirs/openmsi/omsi_data_private/raad0102/20210402MdR_5800_NIMS_AT_screen_TAA1.h5	F	24	66.3766	279.935	12947	495	168.143	112	77	4293	147	55.7532	44	77	4293	147	55.7532	44	77	6566	362	85.2727	44	77	1323	49	17.1818	14	77	4637	235	60.2208	39	77	10371	377	134.688	98	77	5435	259	70.5844	49	77	16401	774	213	142
144	/project/projectdirs/openmsi/omsi_data_private/raad0102/20210402MdR_5800_NIMS_AT_screen_TAA1.h5	G	1	78.1282	7.61538	6315	166	80.9615	78	78	3791	200	48.6026	44	78	3791	200	48.6026	44	78	2741	117	35.141	29	78	1027	24	13.1667	14	78	1860	63	23.8462	19	78	5676	446	72.7692	49	78	2679	151	34.3462	26.5	78	3811	191	48.859	39
145	/project/projectdirs/openmsi/omsi_data_private/raad0102/20210402MdR_5800_NIMS_AT_screen_TAA1.h5	G	2	78.1519	19.557	6926	166	87.6709	88	79	3943	240	49.9114	44	79	3943	240	49.9114	44	79	3054	171	38.6582	29	79	1141	34	14.443	14	79	1982	68	25.0886	24	79	6360	294	80.5063	58	79	2971	122	37.6076	29	79	5098	230	64.5316	49
146	/project/projectdirs/openmsi/omsi_data_private/raad0102/20210402MdR_5800_NIMS_AT_screen_TAA1.h5	G	3	77.1519	30.443	7441	161	94.1899	93	79	3501	107	44.3165	39	79	3501	107	44.3165	39	79	3248	147	41.1139	34	79	1071	29	13.557	14	79	2195	107	27.7848	24	79	7870	529	99.6203	73	79	3370	171	42.6582	34	79	3271	210	41.4051	29
147	/project/projectdirs/openmsi/omsi_data_private/raad0102/20210402MdR_5800_NIMS_AT_screen_TAA1.h5	G	4	76.1282	43.3846	7074	166	90.6923	93	78	2551	78	32.7051	24	78	2551	78	32.7051	24	78	2483	98	31.8333	29	78	1007	34	12.9103	11.5	78	1546	58	19.8205	19	78	6078	352	77.9231	65.5	78	2350	137	30.1282	26.5	78	4803	230	61.5769	58
148	/project/projectdirs/openmsi/omsi_data_private/raad0102/20210402MdR_5800_NIMS_AT_screen_TAA1.h5	G	5	76.2436	55.3333	7981	245	102.321	93	78	3717	132	47.6538	49	78	3717	132	47.6538	49	78	3936	176	50.4615	34	78	1162	39	14.8974	14	78	2354	83	30.1795	24	78	12960	549	166.154	98	78	4037	166	51.7564	39	78	4551	200	58.3462	41.5
149	/project/projectdirs/openmsi/omsi_data_private/raad0102/20210402MdR_5800_NIMS_AT_screen_TAA1.h5	G	6	78.3846	66.1282	8331	274	106.808	95.5	78	3429	112	43.9615	44	78	3429	112	43.9615	44	78	3638	176	46.641	34	78	1227	34	15.7308	14	78	2227	83	28.5513	24	78	10983	553	140.808	88	78	3829	181	49.0897	36.5	78	4337	181	55.6026	39
150	/project/projectdirs/openmsi/omsi_data_private/raad0102/20210402MdR_5800_NIMS_AT_screen_TAA1.h5	G	7	77.3816	78	7601	284	100.013	88	76	2803	73	36.8816	31.5	76	2803	73	36.8816	31.5	76	3184	176	41.8947	31.5	76	1119	39	14.7237	14	76	1831	68	24.0921	24	76	8721	504	114.75	73	76	3071	112	40.4079	34	76	4063	151	53.4605	44
151	/project/projectdirs/openmsi/omsi_data_private/raad0102/20210402MdR_5800_NIMS_AT_screen_TAA1.h5	G	8	77.3506	89.8182	7650	210	99.3506	88	77	2791	88	36.2468	34	77	2791	88	36.2468	34	77	2993	186	38.8701	29	77	1083	24	14.0649	14	77	1967	98	25.5455	19	77	8384	519	108.883	78	77	3097	156	40.2208	29	77	4675	215	60.7143	44
152	/project/projectdirs/openmsi/omsi_data_private/raad0102/20210402MdR_5800_NIMS_AT_screen_TAA1.h5	G	9	78.1899	102.633	7572	205	95.8481	93	79	2641	78	33.4304	29	79	2641	78	33.4304	29	79	3202	200	40.5316	29	79	1196	34	15.1392	14	79	1911	68	24.1899	19	79	8430	475	106.709	78	79	3235	156	40.9494	34	79	6668	328	84.4051	63
153	/project/projectdirs/openmsi/omsi_data_private/raad0102/20210402MdR_5800_NIMS_AT_screen_TAA1.h5	G	10	78.1282	114.615	7349	264	94.2179	80.5	78	2624	68	33.641	34	78	2624	68	33.641	34	78	3018	230	38.6923	29	78	1077	39	13.8077	14	78	1869	58	23.9615	24	78	6966	333	89.3077	68	78	2856	122	36.6154	29	78	5274	220	67.6154	55.5
154	/project/projectdirs/openmsi/omsi_data_private/raad0102/20210402MdR_5800_NIMS_AT_screen_TAA1.h5	G	11	77.1519	126.557	6714	230	84.9873	78	79	2423	83	30.6709	29	79	2423	83	30.6709	29	79	2898	132	36.6835	29	79	1046	24	13.2405	14	79	1868	73	23.6456	19	79	6657	352	84.2658	63	79	2802	98	35.4684	29	79	6042	279	76.481	63
155	/project/projectdirs/openmsi/omsi_data_private/raad0102/20210402MdR_5800_NIMS_AT_screen_TAA1.h5	G	12	77.1519	138.443	6266	156	79.3165	73	79	1861	49	23.557	24	79	1861	49	23.557	24	79	2397	88	30.3418	24	79	1011	24	12.7975	14	79	1466	44	18.557	19	79	4153	147	52.5696	44	79	1998	63	25.2911	24	79	6465	196	81.8354	68
156	/project/projectdirs/openmsi/omsi_data_private/raad0102/20210402MdR_5800_NIMS_AT_screen_TAA1.h5	G	13	79.1282	148.385	9401	338	120.526	93	78	3580	161	45.8974	34	78	3580	161	45.8974	34	78	5757	274	73.8077	41.5	78	1197	39	15.3462	14	78	4308	210	55.2308	29	78	13556	544	173.795	114.5	78	6130	284	78.5897	44	78	26755	1102	343.013	193
157	/project/projectdirs/openmsi/omsi_data_private/raad0102/20210402MdR_5800_NIMS_AT_screen_TAA1.h5	G	14	78.1282	159.385	8779	406	112.551	85.5	78	3684	161	47.2308	41.5	78	3684	161	47.2308	41.5	78	6093	348	78.1154	49	78	1297	49	16.6282	14	78	4574	230	58.641	36.5	78	15126	588	193.923	139.5	78	6190	259	79.359	53	78	26057	1078	334.064	222.5
158	/project/projectdirs/openmsi/omsi_data_private/raad0102/20210402MdR_5800_NIMS_AT_screen_TAA1.h5	G	15	78.3846	173.128	9650	431	123.718	100	78	3858	147	49.4615	49	78	3858	147	49.4615	49	78	5837	377	74.8333	49	78	1376	53	17.641	14	78	4208	235	53.9487	41.5	78	14834	544	190.179	156	78	5380	269	68.9744	51	78	15309	828	196.269	149
159	/project/projectdirs/openmsi/omsi_data_private/raad0102/20210402MdR_5800_NIMS_AT_screen_TAA1.h5	G	16	77.3766	185.935	12510	470	162.468	98	77	5922	186	76.9091	73	77	5922	186	76.9091	73	77	9397	465	122.039	58	77	1578	63	20.4935	14	77	6382	279	82.8831	44	77	19218	779	249.584	156	77	8178	352	106.208	53	77	21337	803	277.104	156
160	/project/projectdirs/openmsi/omsi_data_private/raad0102/20210402MdR_5800_NIMS_AT_screen_TAA1.h5	G	17	76.2911	197.709	12174	475	154.101	107	79	4350	166	55.0633	44	79	4350	166	55.0633	44	79	6846	333	86.6582	53	79	1494	58	18.9114	14	79	5345	254	67.6582	39	79	16279	725	206.063	147	79	6711	387	84.9494	53	79	22760	946	288.101	171
161	/project/projectdirs/openmsi/omsi_data_private/raad0102/20210402MdR_5800_NIMS_AT_screen_TAA1.h5	G	18	77.1282	208.615	12824	534	164.41	119.5	78	4317	142	55.3462	44	78	4317	142	55.3462	44	78	8838	397	113.308	60.5	78	1583	58	20.2949	14	78	6288	259	80.6154	46.5	78	17479	735	224.09	132	78	7910	343	101.41	49	78	21761	774	278.987	168.5
162	/project/projectdirs/openmsi/omsi_data_private/raad0102/20210402MdR_5800_NIMS_AT_screen_TAA1.h5	G	19	76.1282	221.615	32223	1240	413.115	215	78	7012	1068	89.8974	73	78	7012	1068	89.8974	73	78	8176	446	104.821	39	78	2131	88	27.3205	21.5	78	4518	176	57.9231	31.5	78	25791	921	330.654	220	78	6109	259	78.3205	44	78	6052	220	77.5897	46.5
163	/project/projectdirs/openmsi/omsi_data_private/raad0102/20210402MdR_5800_NIMS_AT_screen_TAA1.h5	G	20	77.125	232.5	18073	637	225.912	161	80	5543	191	69.2875	60.5	80	5543	191	69.2875	60.5	80	9312	348	116.4	60.5	80	1682	58	21.025	19	80	6615	225	82.6875	46.5	80	22262	779	278.275	215	80	8761	357	109.513	58	80	14521	519	181.512	102
164	/project/projectdirs/openmsi/omsi_data_private/raad0102/20210402MdR_5800_NIMS_AT_screen_TAA1.h5	G	21	77.1519	245.443	17312	509	219.139	166	79	6642	1372	84.0759	58	79	6642	1372	84.0759	58	79	9441	382	119.506	53	79	1751	49	22.1646	19	79	6630	235	83.9241	49	79	19427	651	245.911	176	79	8481	348	107.354	58	79	28241	1014	357.481	176
165	/project/projectdirs/openmsi/omsi_data_private/raad0102/20210402MdR_5800_NIMS_AT_screen_TAA1.h5	G	22	78.1282	257.385	14698	455	188.436	153.5	78	5478	161	70.2308	68	78	5478	161	70.2308	68	78	9862	362	126.436	78	78	1577	39	20.2179	19	78	7698	250	98.6923	78	78	19511	612	250.141	212.5	78	10512	352	134.769	85.5	78	51863	1794	664.91	480
166	/project/projectdirs/openmsi/omsi_data_private/raad0102/20210402MdR_5800_NIMS_AT_screen_TAA1.h5	G	23	79.1282	269.385	10727	436	137.526	114.5	78	3406	147	43.6667	39	78	3406	147	43.6667	39	78	4562	348	58.4872	36.5	78	1181	53	15.141	14	78	3588	200	46	29	78	9528	416	122.154	102	78	5337	357	68.4231	44	78	33478	2044	429.205	259
167	/project/projectdirs/openmsi/omsi_data_private/raad0102/20210402MdR_5800_NIMS_AT_screen_TAA1.h5	G	24	77.3158	281.079	11733	519	154.382	112	76	4604	161	60.5789	63	76	4604	161	60.5789	63	76	5860	397	77.1053	44	76	1368	58	18	14	76	4747	269	62.4605	39	76	11738	563	154.447	117	76	7330	470	96.4474	53	76	11461	696	150.803	88
168	/project/projectdirs/openmsi/omsi_data_private/raad0102/20210402MdR_5800_NIMS_AT_screen_TAA1.h5	H	1	90.1282	7.61538	7972	225	102.205	88	78	78019	2563	1000.24	715	78	78019	2563	1000.24	715	78	4425	191	56.7308	34	78	1227	34	15.7308	14	78	2311	88	29.6282	24	78	9495	397	121.731	58	78	4013	196	51.4487	29	78	3209	137	41.141	24
169	/project/projectdirs/openmsi/omsi_data_private/raad0102/20210402MdR_5800_NIMS_AT_screen_TAA1.h5	H	2	89.1519	19.557	7711	308	97.6076	88	79	56556	2362	715.899	593	79	56556	2362	715.899	593	79	4040	250	51.1392	34	79	1196	44	15.1392	14	79	2321	88	29.3797	24	79	8768	480	110.987	63	79	3879	205	49.1013	34	79	2922	122	36.9873	29
170	/project/projectdirs/openmsi/omsi_data_private/raad0102/20210402MdR_5800_NIMS_AT_screen_TAA1.h5	H	3	90.125	31.5	7375	343	92.1875	83	80	48534	1975	606.675	553.5	80	48534	1975	606.675	553.5	80	3861	264	48.2625	34	80	1110	44	13.875	14	80	2042	78	25.525	24	80	8426	549	105.325	78	80	2969	166	37.1125	29	80	2739	122	34.2375	29
171	/project/projectdirs/openmsi/omsi_data_private/raad0102/20210402MdR_5800_NIMS_AT_screen_TAA1.h5	H	4	88.1282	43.3846	6740	181	86.4103	80.5	78	2829	88	36.2692	34	78	2829	88	36.2692	34	78	2654	107	34.0256	29	78	1097	29	14.0641	14	78	1730	73	22.1795	19	78	7441	352	95.3974	68	78	2708	117	34.7179	29	78	4404	200	56.4615	44
172	/project/projectdirs/openmsi/omsi_data_private/raad0102/20210402MdR_5800_NIMS_AT_screen_TAA1.h5	H	5	88.1282	55.3846	6989	191	89.6026	85.5	78	3155	107	40.4487	34	78	3155	107	40.4487	34	78	2774	93	35.5641	34	78	1122	29	14.3846	14	78	1958	63	25.1026	19	78	9596	691	123.026	93	78	3001	107	38.4744	34	78	3217	147	41.2436	34
173	/project/projectdirs/openmsi/omsi_data_private/raad0102/20210402MdR_5800_NIMS_AT_screen_TAA1.h5	H	6	89.1282	67.3846	7732	230	99.1282	88	78	3170	98	40.641	39	78	3170	98	40.641	39	78	3414	142	43.7692	34	78	1097	29	14.0641	14	78	2130	78	27.3077	24	78	11494	607	147.359	88	78	3797	147	48.6795	34	78	3938	176	50.4872	36.5
174	/project/projectdirs/openmsi/omsi_data_private/raad0102/20210402MdR_5800_NIMS_AT_screen_TAA1.h5	H	7	90.3158	78.0789	6862	161	90.2895	83	76	2364	83	31.1053	29	76	2364	83	31.1053	29	76	2741	122	36.0658	29	76	1004	29	13.2105	14	76	1712	63	22.5263	19	76	8751	372	115.145	78	76	2580	122	33.9474	26.5	76	4798	215	63.1316	44
175	/project/projectdirs/openmsi/omsi_data_private/raad0102/20210402MdR_5800_NIMS_AT_screen_TAA1.h5	H	8	90.2368	90.8158	7843	318	103.197	93	76	2820	78	37.1053	34	76	2820	78	37.1053	34	76	3131	200	41.1974	29	76	1184	34	15.5789	14	76	1935	83	25.4605	24	76	7706	426	101.395	73	76	2953	122	38.8553	34	76	3633	127	47.8026	36.5
176	/project/projectdirs/openmsi/omsi_data_private/raad0102/20210402MdR_5800_NIMS_AT_screen_TAA1.h5	H	9	90.1282	102.615	6425	156	82.3718	78	78	1857	49	23.8077	24	78	1857	49	23.8077	24	78	2164	78	27.7436	24	78	967	29	12.3974	9	78	1477	44	18.9359	19	78	5096	245	65.3333	53	78	2052	83	26.3077	24	78	5066	240	64.9487	53
177	/project/projectdirs/openmsi/omsi_data_private/raad0102/20210402MdR_5800_NIMS_AT_screen_TAA1.h5	H	10	90.1282	113.615	6630	176	85	83	78	2294	68	29.4103	29	78	2294	68	29.4103	29	78	2156	63	27.641	24	78	997	29	12.7821	14	78	1572	39	20.1538	19	78	4912	156	62.9744	53	78	2305	102	29.5513	29	78	5976	299	76.6154	68
178	/project/projectdirs/openmsi/omsi_data_private/raad0102/20210402MdR_5800_NIMS_AT_screen_TAA1.h5	H	11	88.1519	126.557	6276	151	79.443	78	79	2631	73	33.3038	34	79	2631	73	33.3038	34	79	2783	117	35.2278	24	79	1081	29	13.6835	14	79	2088	98	26.4304	24	79	7597	367	96.1646	63	79	3059	151	38.7215	29	79	5049	240	63.9114	44
179	/project/projectdirs/openmsi/omsi_data_private/raad0102/20210402MdR_5800_NIMS_AT_screen_TAA1.h5	H	12	88.125	138.5	6722	200	84.025	78	80	3102	98	38.775	39	80	3102	98	38.775	39	80	2669	132	33.3625	29	80	1005	24	12.5625	14	80	1936	58	24.2	19	80	7881	397	98.5125	60.5	80	2895	151	36.1875	24	80	4889	210	61.1125	53
180	/project/projectdirs/openmsi/omsi_data_private/raad0102/20210402MdR_5800_NIMS_AT_screen_TAA1.h5	H	13	90.1282	148.385	9073	382	116.321	88	78	5313	323	68.1154	49	78	5313	323	68.1154	49	78	5671	348	72.7051	39	78	1264	58	16.2051	14	78	4157	245	53.2949	29	78	14363	730	184.141	117	78	6105	303	78.2692	49	78	16194	848	207.615	122
181	/project/projectdirs/openmsi/omsi_data_private/raad0102/20210402MdR_5800_NIMS_AT_screen_TAA1.h5	H	14	90.1282	161.385	12724	519	163.128	107	78	6825	279	87.5	65.5	78	6825	279	87.5	65.5	78	9254	436	118.641	58	78	1650	53	21.1538	19	78	6925	348	88.7821	49	78	21571	813	276.551	225	78	8492	357	108.872	63	78	14248	558	182.667	100
182	/project/projectdirs/openmsi/omsi_data_private/raad0102/20210402MdR_5800_NIMS_AT_screen_TAA1.h5	H	15	91.1282	172.385	9782	401	125.41	88	78	5402	220	69.2564	58	78	5402	220	69.2564	58	78	6017	343	77.141	39	78	1272	39	16.3077	14	78	4968	240	63.6923	39	78	18771	696	240.654	202.5	78	6730	357	86.2821	53	78	8568	431	109.846	63
183	/project/projectdirs/openmsi/omsi_data_private/raad0102/20210402MdR_5800_NIMS_AT_screen_TAA1.h5	H	16	89.2533	186.067	13497	514	179.96	127	75	6024	686	80.32	58	75	6024	686	80.32	58	75	10403	485	138.707	63	75	1603	63	21.3733	19	75	7819	303	104.253	53	75	24720	887	329.6	250	75	10655	480	142.067	73	75	20935	901	279.133	132
184	/project/projectdirs/openmsi/omsi_data_private/raad0102/20210402MdR_5800_NIMS_AT_screen_TAA1.h5	H	17	90.1733	197.827	10422	397	138.96	93	75	4528	504	60.3733	39	75	4528	504	60.3733	39	75	8135	357	108.467	44	75	1398	73	18.64	14	75	6693	303	89.24	39	75	15509	583	206.787	112	75	8510	426	113.467	49	75	15834	676	211.12	78
185	/project/projectdirs/openmsi/omsi_data_private/raad0102/20210402MdR_5800_NIMS_AT_screen_TAA1.h5	H	18	88.1282	209.615	13803	504	176.962	117	78	4682	215	60.0256	49	78	4682	215	60.0256	49	78	9280	406	118.974	53	78	1565	58	20.0641	14	78	7463	323	95.6795	49	78	20716	838	265.59	178.5	78	9262	460	118.744	53	78	18848	808	241.641	117
186	/project/projectdirs/openmsi/omsi_data_private/raad0102/20210402MdR_5800_NIMS_AT_screen_TAA1.h5	H	19	89.1282	221.615	16282	583	208.744	139.5	78	5088	191	65.2308	51	78	5088	191	65.2308	51	78	11499	436	147.423	75.5	78	1670	63	21.4103	14	78	9200	357	117.949	58	78	19593	691	251.192	163.5	78	10177	382	130.474	53	78	12310	500	157.821	80.5
187	/project/projectdirs/openmsi/omsi_data_private/raad0102/20210402MdR_5800_NIMS_AT_screen_TAA1.h5	H	20	90.1519	233.557	13904	450	176	127	79	7861	1612	99.5063	58	79	7861	1612	99.5063	58	79	9100	411	115.19	58	79	1505	53	19.0506	19	79	7557	284	95.6582	53	79	18281	617	231.405	191	79	8782	338	111.165	53	79	17804	651	225.367	112
188	/project/projectdirs/openmsi/omsi_data_private/raad0102/20210402MdR_5800_NIMS_AT_screen_TAA1.h5	H	21	90.125	245.5	13109	411	163.863	129.5	80	9047	1779	113.088	70.5	80	9047	1779	113.088	70.5	80	8174	299	102.175	58	80	1540	49	19.25	19	80	6916	308	86.45	53	80	16827	504	210.338	171	80	8273	362	103.412	58	80	27043	1107	338.038	181
189	/project/projectdirs/openmsi/omsi_data_private/raad0102/20210402MdR_5800_NIMS_AT_screen_TAA1.h5	H	22	90.1282	257.385	12783	612	163.885	122	78	4192	200	54.4416	39	77	4192	200	54.4416	39	77	6599	406	84.6026	39	78	1396	53	17.8974	14	78	5075	284	65.0641	39	78	11675	666	149.679	83	78	5879	352	75.3718	39	78	14131	666	181.167	112
190	/project/projectdirs/openmsi/omsi_data_private/raad0102/20210402MdR_5800_NIMS_AT_screen_TAA1.h5	H	23	90.1282	268.385	10673	382	136.833	112	78	5148	872	66	46.5	78	5148	872	66	46.5	78	7012	392	89.8974	53	78	1362	49	17.4615	14	78	5856	254	75.0769	51	78	10463	446	134.141	90.5	78	7241	343	92.8333	55.5	78	19925	852	255.449	151
191	/project/projectdirs/openmsi/omsi_data_private/raad0102/20210402MdR_5800_NIMS_AT_screen_TAA1.h5	H	24	88.1282	280.385	12720	490	163.077	109.5	78	4394	191	56.3333	44	78	4394	191	56.3333	44	78	8157	446	104.577	49	78	1531	73	19.6282	16.5	78	7079	372	90.7564	46.5	78	9626	490	123.41	83	78	8457	416	108.423	53	78	11786	558	151.103	80.5
192	/project/projectdirs/openmsi/omsi_data_private/raad0102/20210402MdR_5800_NIMS_AT_screen_TAA1.h5	I	1	102.065	7.62338	5951	264	77.2857	68	77	2895	107	37.5974	29	77	2895	107	37.5974	29	77	3536	186	45.9221	34	77	1083	44	14.0649	14	77	1516	63	19.6883	14	77	4405	284	57.2078	39	77	2395	137	31.1039	24	77	1023	44	13.2857	14
193	/project/projectdirs/openmsi/omsi_data_private/raad0102/20210402MdR_5800_NIMS_AT_screen_TAA1.h5	I	2	102.065	18.6234	6929	421	89.987	49	77	2519	102	32.7143	24	77	2519	102	32.7143	24	77	4919	313	63.8831	34	77	1027	53	13.3377	9	77	1630	83	21.1688	14	77	5231	264	67.9351	29	77	2571	117	33.3896	19	77	1161	53	15.0779	9
194	/project/projectdirs/openmsi/omsi_data_private/raad0102/20210402MdR_5800_NIMS_AT_screen_TAA1.h5	I	3	102.125	30.5	6639	235	82.9875	73	80	2482	93	31.025	29	80	2482	93	31.025	29	80	4398	264	54.975	39	80	990	29	12.375	9	80	1664	63	20.8	19	80	4649	250	58.1125	39	80	2534	102	31.675	24	80	1085	44	13.5625	14
195	/project/projectdirs/openmsi/omsi_data_private/raad0102/20210402MdR_5800_NIMS_AT_screen_TAA1.h5	I	4	101.065	42.3766	7313	294	94.974	83	77	2500	83	32.4675	29	77	2500	83	32.4675	29	77	6299	343	81.8052	58	77	1273	39	16.5325	14	77	1816	78	23.5844	19	77	8748	485	113.61	73	77	3168	156	41.1429	29	77	1403	49	18.2208	14
196	/project/projectdirs/openmsi/omsi_data_private/raad0102/20210402MdR_5800_NIMS_AT_screen_TAA1.h5	I	5	102.065	55.3766	6882	259	89.3766	78	77	2599	88	33.7532	29	77	2599	88	33.7532	29	77	4887	250	63.4675	53	77	1158	39	15.039	14	77	1398	49	18.1558	19	77	5637	401	73.2078	58	77	2180	117	28.3117	24	77	1226	58	15.9221	14
197	/project/projectdirs/openmsi/omsi_data_private/raad0102/20210402MdR_5800_NIMS_AT_screen_TAA1.h5	I	6	101.065	66.3766	8643	254	112.247	98	77	2899	88	37.6494	34	77	2899	88	37.6494	34	77	6603	254	85.7532	58	77	1288	34	16.7273	14	77	2117	88	27.4935	24	77	15201	710	197.416	107	77	4026	161	52.2857	34	77	1827	73	23.7273	19
198	/project/projectdirs/openmsi/omsi_data_private/raad0102/20210402MdR_5800_NIMS_AT_screen_TAA1.h5	I	7	101.067	79.2533	6963	225	92.84	83	75	2292	68	30.56	29	75	2292	68	30.56	29	75	4131	181	55.08	39	75	1165	49	15.5333	14	75	1855	83	24.7333	19	75	9682	544	129.093	88	75	3470	156	46.2667	34	75	1591	68	21.2133	19
199	/project/projectdirs/openmsi/omsi_data_private/raad0102/20210402MdR_5800_NIMS_AT_screen_TAA1.h5	I	8	101.173	90.8267	6895	250	91.9333	88	75	2012	63	26.8267	24	75	2012	63	26.8267	24	75	4143	171	55.24	39	75	1225	39	16.3333	14	75	1780	68	23.7333	19	75	8545	421	113.933	73	75	3552	156	47.36	34	75	1680	68	22.4	19
200	/project/projectdirs/openmsi/omsi_data_private/raad0102/20210402MdR_5800_NIMS_AT_screen_TAA1.h5	I	9	101.065	102.623	7253	303	94.1948	78	77	2018	68	26.2078	24	77	2018	68	26.2078	24	77	4612	303	59.8961	34	77	1192	63	15.4805	14	77	1666	73	21.6364	19	77	8174	519	106.156	68	77	3050	171	39.6104	29	77	1951	93	25.3377	19
201	/project/projectdirs/openmsi/omsi_data_private/raad0102/20210402MdR_5800_NIMS_AT_screen_TAA1.h5	I	10	101.065	114.623	7060	254	91.6883	78	77	2569	73	33.3636	34	77	2569	73	33.3636	34	77	4490	225	58.3117	44	77	1258	49	16.3377	14	77	1903	88	24.7143	19	77	11359	671	147.519	93	77	3080	151	40	29	77	1725	88	22.4026	19
202	/project/projectdirs/openmsi/omsi_data_private/raad0102/20210402MdR_5800_NIMS_AT_screen_TAA1.h5	I	11	101.065	125.623	7459	348	96.8701	73	77	2276	73	29.5584	29	77	2276	73	29.5584	29	77	5946	294	77.2208	49	77	1168	44	15.1688	14	77	1793	68	23.2857	19	77	9661	612	125.468	83	77	3097	171	40.2208	29	77	1706	63	22.1558	19
203	/project/projectdirs/openmsi/omsi_data_private/raad0102/20210402MdR_5800_NIMS_AT_screen_TAA1.h5	I	12	101.125	138.5	6895	240	86.1875	80.5	80	5823	661	72.7875	24	80	5823	661	72.7875	24	80	4709	245	58.8625	39	80	1145	44	14.3125	14	80	1796	98	22.45	19	80	5485	367	68.5625	49	80	2436	122	30.45	19	80	1663	68	20.7875	19
204	/project/projectdirs/openmsi/omsi_data_private/raad0102/20210402MdR_5800_NIMS_AT_screen_TAA1.h5	I	13	101.152	149.443	6204	215	78.5316	58	79	115414	5441	1460.94	1044	79	115414	5441	1460.94	1044	79	2980	147	37.7215	24	79	1026	34	12.9873	14	79	1687	73	21.3544	19	79	4337	215	54.8987	49	79	2377	102	30.0886	24	79	1565	53	19.8101	19
205	/project/projectdirs/openmsi/omsi_data_private/raad0102/20210402MdR_5800_NIMS_AT_screen_TAA1.h5	I	14	102.128	159.385	6610	254	84.7436	55.5	78	121813	5730	1561.71	1161.5	78	121813	5730	1561.71	1161.5	78	2641	127	33.859	26.5	78	1067	39	13.6795	14	78	1574	58	20.1795	19	78	3174	205	40.6923	34	78	2124	98	27.2308	19	78	1342	44	17.2051	14
206	/project/projectdirs/openmsi/omsi_data_private/raad0102/20210402MdR_5800_NIMS_AT_screen_TAA1.h5	I	15	102.065	173.377	7481	279	97.1558	83	77	123850	4857	1608.44	1196	77	123850	4857	1608.44	1196	77	3129	210	40.6364	29	77	1048	29	13.6104	14	77	1796	53	23.3247	19	77	6895	220	89.5455	88	77	2696	142	35.013	24	77	1262	53	16.3896	14
207	/project/projectdirs/openmsi/omsi_data_private/raad0102/20210402MdR_5800_NIMS_AT_screen_TAA1.h5	I	16	102.079	184.316	8763	284	115.303	102	76	239148	8480	3146.68	2627	76	239148	8480	3146.68	2627	76	4865	274	64.0132	44	76	1304	34	17.1579	14	76	2265	88	29.8026	24	76	9825	480	129.276	78	76	3663	186	48.1974	34	76	1727	78	22.7237	19
208	/project/projectdirs/openmsi/omsi_data_private/raad0102/20210402MdR_5800_NIMS_AT_screen_TAA1.h5	I	17	101.253	197.933	8832	264	117.76	112	75	307444	10318	4099.25	3161	75	307444	10318	4099.25	3161	75	5788	254	77.1733	53	75	1295	39	17.2667	14	75	2488	73	33.1733	29	75	8974	377	119.653	78	75	4206	186	56.08	39	75	2243	78	29.9067	24
209	/project/projectdirs/openmsi/omsi_data_private/raad0102/20210402MdR_5800_NIMS_AT_screen_TAA1.h5	I	18	102.065	208.623	9556	333	124.104	117	77	199526	7901	2591.25	1740	77	199526	7901	2591.25	1740	77	5718	254	74.2597	44	77	1398	49	18.1558	14	77	2998	127	38.9351	29	77	9240	362	120	73	77	4975	230	64.6104	39	77	1961	88	25.4675	19
210	/project/projectdirs/openmsi/omsi_data_private/raad0102/20210402MdR_5800_NIMS_AT_screen_TAA1.h5	I	19	101.065	221.623	6569	338	85.3117	63	77	105234	5730	1366.68	789	77	105234	5730	1366.68	789	77	4029	254	52.3247	29	77	1162	53	15.0909	14	77	2310	122	30	19	77	7571	480	98.3247	63	77	4268	269	55.4286	29	77	1781	93	23.1299	19
211	/project/projectdirs/openmsi/omsi_data_private/raad0102/20210402MdR_5800_NIMS_AT_screen_TAA1.h5	I	20	102.065	232.623	5889	259	76.4805	63	77	118669	6142	1541.16	980	77	118669	6142	1541.16	980	77	3429	191	44.5325	24	77	1228	49	15.9481	14	77	2013	83	26.1429	19	77	4588	259	59.5844	39	77	3335	161	43.3117	29	77	1575	63	20.4545	14
212	/project/projectdirs/openmsi/omsi_data_private/raad0102/20210402MdR_5800_NIMS_AT_screen_TAA1.h5	I	21	101.125	243.5	7469	289	93.3625	78	80	124466	5779	1555.83	994.5	80	124466	5779	1555.83	994.5	80	4619	230	57.7375	39	80	1370	49	17.125	14	80	2639	107	32.9875	24	80	5829	303	72.8625	49	80	4052	186	50.65	34	80	1636	63	20.45	14
213	/project/projectdirs/openmsi/omsi_data_private/raad0102/20210402MdR_5800_NIMS_AT_screen_TAA1.h5	I	22	102.152	257.443	6614	254	83.7215	78	79	99786	4990	1263.11	892	79	99786	4990	1263.11	892	79	3663	215	46.3671	34	79	1126	39	14.2532	14	79	2197	102	27.8101	19	79	5651	289	71.5316	58	79	3259	215	41.2532	29	79	1411	49	17.8608	14
214	/project/projectdirs/openmsi/omsi_data_private/raad0102/20210402MdR_5800_NIMS_AT_screen_TAA1.h5	I	23	101.128	269.385	12918	431	165.615	139.5	78	200463	6745	2570.04	1592.5	78	200463	6745	2570.04	1592.5	78	6706	289	85.9744	49	78	1539	63	19.7308	14	78	3877	147	49.7051	34	78	14841	588	190.269	144.5	78	6339	254	81.2692	53	78	1685	63	21.6026	19
215	/project/projectdirs/openmsi/omsi_data_private/raad0102/20210402MdR_5800_NIMS_AT_screen_TAA1.h5	I	24	103.065	281.377	9599	348	124.662	117	77	94005	4519	1220.84	995	77	94005	4519	1220.84	995	77	3862	230	50.1558	39	77	1228	44	15.9481	14	77	2482	112	32.2338	29	77	7740	387	100.519	83	77	4019	200	52.1948	39	77	1058	34	13.7403	14
216	/project/projectdirs/openmsi/omsi_data_private/raad0102/20210402MdR_5800_NIMS_AT_screen_TAA1.h5	J	1	112.935	7.62338	4428	176	57.5065	49	77	1892	53	24.5714	24	77	1892	53	24.5714	24	77	2498	181	32.4416	24	77	863	29	11.2078	9	77	1347	63	17.4935	14	77	2980	147	38.7013	34	77	1637	58	21.2597	19	77	823	24	10.6883	9
217	/project/projectdirs/openmsi/omsi_data_private/raad0102/20210402MdR_5800_NIMS_AT_screen_TAA1.h5	J	2	112.872	18.6154	4958	176	63.5641	53	78	2352	58	30.1538	29	78	2352	58	30.1538	29	78	2572	112	32.9744	29	78	917	24	11.7564	9	78	1710	83	21.9231	19	78	4451	303	57.0641	44	78	1919	88	24.6026	24	78	777	24	9.96154	9
218	/project/projectdirs/openmsi/omsi_data_private/raad0102/20210402MdR_5800_NIMS_AT_screen_TAA1.h5	J	3	112.875	31.5	4830	147	60.375	53	80	1970	44	24.625	24	80	1970	44	24.625	24	80	2545	117	31.8125	29	80	925	29	11.5625	9	80	1415	49	17.6875	14	80	3815	122	47.6875	44	80	1851	73	23.1375	19	80	845	24	10.5625	9
219	/project/projectdirs/openmsi/omsi_data_private/raad0102/20210402MdR_5800_NIMS_AT_screen_TAA1.h5	J	4	112.848	43.443	6113	284	77.3797	53	79	2385	83	30.1899	29	79	2385	83	30.1899	29	79	4283	200	54.2152	34	79	1076	34	13.6203	14	79	1982	83	25.0886	19	79	9183	495	116.241	63	79	3256	156	41.2152	24	79	911	34	11.5316	9
220	/project/projectdirs/openmsi/omsi_data_private/raad0102/20210402MdR_5800_NIMS_AT_screen_TAA1.h5	J	5	112.935	55.3766	6542	274	84.961	68	77	2213	93	28.7403	24	77	2213	93	28.7403	24	77	4352	264	56.5195	39	77	1023	34	13.2857	9	77	1965	88	25.5195	19	77	9291	416	120.662	73	77	3444	176	44.7273	29	77	993	29	12.8961	14
221	/project/projectdirs/openmsi/omsi_data_private/raad0102/20210402MdR_5800_NIMS_AT_screen_TAA1.h5	J	6	111.935	66.3766	5926	220	76.961	68	77	1483	49	19.2597	19	77	1483	49	19.2597	19	77	4360	200	56.6234	44	77	953	24	12.3766	14	77	1383	49	17.961	14	77	4275	161	55.5195	44	77	2054	78	26.6753	19	77	918	34	11.9221	9
222	/project/projectdirs/openmsi/omsi_data_private/raad0102/20210402MdR_5800_NIMS_AT_screen_TAA1.h5	J	7	113.935	78.3766	7373	245	95.7532	83	77	2763	112	35.8831	34	77	2763	112	35.8831	34	77	4685	235	60.8442	49	77	1073	34	13.9351	14	77	1838	63	23.8701	19	77	10080	583	130.909	93	77	3247	171	42.1688	29	77	948	34	12.3117	9
223	/project/projectdirs/openmsi/omsi_data_private/raad0102/20210402MdR_5800_NIMS_AT_screen_TAA1.h5	J	8	111.747	91.0667	6769	205	90.2533	73	75	2755	83	36.7333	39	75	2755	83	36.7333	39	75	4669	225	62.2533	44	75	1205	39	16.0667	14	75	1892	63	25.2267	19	75	10911	529	145.48	98	75	3333	147	44.44	29	75	1005	39	13.4	14
224	/project/projectdirs/openmsi/omsi_data_private/raad0102/20210402MdR_5800_NIMS_AT_screen_TAA1.h5	J	9	111.921	102.684	6393	215	84.1184	78	76	1961	63	25.8026	24	76	1961	63	25.8026	24	76	4840	205	63.6842	49	76	1189	39	15.6447	14	76	1605	78	21.1184	14	76	7827	392	102.987	68	76	2674	117	35.1842	24	76	1003	58	13.1974	14
225	/project/projectdirs/openmsi/omsi_data_private/raad0102/20210402MdR_5800_NIMS_AT_screen_TAA1.h5	J	10	111.935	114.623	5662	196	73.5325	73	77	1915	68	24.8701	24	77	1915	68	24.8701	24	77	3550	156	46.1039	34	77	953	29	12.3766	14	77	1845	58	23.961	19	77	6728	411	87.3766	68	77	2467	112	32.039	24	77	1038	44	13.4805	14
226	/project/projectdirs/openmsi/omsi_data_private/raad0102/20210402MdR_5800_NIMS_AT_screen_TAA1.h5	J	11	111.935	126.623	6835	225	88.7662	78	77	2451	73	31.8312	34	77	2451	73	31.8312	34	77	4622	166	60.026	39	77	1088	34	14.1299	14	77	2368	102	30.7532	24	77	7959	367	103.364	68	77	3307	112	42.9481	29	77	968	29	12.5714	14
227	/project/projectdirs/openmsi/omsi_data_private/raad0102/20210402MdR_5800_NIMS_AT_screen_TAA1.h5	J	12	111.91	138.564	5410	225	69.359	51	78	3521	181	45.141	24	78	3521	181	45.141	24	78	3119	421	39.9872	24	78	907	29	11.6282	9	78	1387	44	17.7821	16.5	78	3163	161	40.5513	26.5	78	1924	93	24.6667	19	78	897	29	11.5	9
228	/project/projectdirs/openmsi/omsi_data_private/raad0102/20210402MdR_5800_NIMS_AT_screen_TAA1.h5	J	13	112	149.5	4338	181	55.6154	36.5	78	25114	1377	321.974	247.5	78	25114	1377	321.974	247.5	78	1745	73	22.3718	14	78	797	29	10.2179	9	78	1167	39	14.9615	14	78	1896	112	24.3077	19	78	1537	78	19.7051	14	78	952	34	12.2051	14
229	/project/projectdirs/openmsi/omsi_data_private/raad0102/20210402MdR_5800_NIMS_AT_screen_TAA1.h5	J	14	113	161.382	5191	240	68.3026	53	76	26786	3029	352.447	220	76	26786	3029	352.447	220	76	2496	161	32.8421	21.5	76	924	29	12.1579	9	76	1861	112	24.4868	19	76	3483	225	45.8289	34	76	2304	151	30.3158	19	76	919	29	12.0921	9
230	/project/projectdirs/openmsi/omsi_data_private/raad0102/20210402MdR_5800_NIMS_AT_screen_TAA1.h5	J	15	114.935	172.377	6191	250	80.4026	78	77	37542	1715	487.558	411	77	37542	1715	487.558	411	77	3222	200	41.8442	29	77	853	24	11.0779	9	77	2025	83	26.2987	19	77	7191	294	93.3896	83	77	2990	176	38.8312	29	77	908	24	11.7922	9
231	/project/projectdirs/openmsi/omsi_data_private/raad0102/20210402MdR_5800_NIMS_AT_screen_TAA1.h5	J	16	112.935	184.377	7567	259	98.2727	83	77	175934	6941	2284.86	1651	77	175934	6941	2284.86	1651	77	4281	259	55.5974	39	77	1203	44	15.6234	14	77	2308	132	29.974	24	77	7095	372	92.1429	63	77	3483	156	45.2338	34	77	1043	34	13.5455	14
232	/project/projectdirs/openmsi/omsi_data_private/raad0102/20210402MdR_5800_NIMS_AT_screen_TAA1.h5	J	17	112.933	198.253	6841	215	91.2133	88	75	169399	6642	2258.65	1514	75	169399	6642	2258.65	1514	75	4152	200	55.36	39	75	1130	39	15.0667	14	75	2218	98	29.5733	24	75	5976	289	79.68	58	75	3382	171	45.0933	34	75	960	29	12.8	14
233	/project/projectdirs/openmsi/omsi_data_private/raad0102/20210402MdR_5800_NIMS_AT_screen_TAA1.h5	J	18	113.933	209.747	7027	225	93.6933	88	75	168348	6593	2244.64	1583	75	168348	6593	2244.64	1583	75	3256	166	43.4133	29	75	1080	39	14.4	14	75	1868	78	24.9067	19	75	4985	215	66.4667	53	75	2800	186	37.3333	29	75	940	39	12.5333	9
234	/project/projectdirs/openmsi/omsi_data_private/raad0102/20210402MdR_5800_NIMS_AT_screen_TAA1.h5	J	19	114	221.618	7640	215	100.526	102	76	200549	6558	2638.8	1749.5	76	200549	6558	2638.8	1749.5	76	4439	176	58.4079	36.5	76	1204	39	15.8421	14	76	2122	68	27.9211	21.5	76	6247	250	82.1974	55.5	76	3341	142	43.9605	34	76	1069	34	14.0658	14
235	/project/projectdirs/openmsi/omsi_data_private/raad0102/20210402MdR_5800_NIMS_AT_screen_TAA1.h5	J	20	115	233.618	6209	220	81.6974	78	76	125373	4877	1649.64	1276.5	76	125373	4877	1649.64	1276.5	76	2948	127	38.7895	29	76	1128	73	14.8421	14	76	1674	68	22.0263	19	76	3596	220	47.3158	36.5	76	2469	117	32.4868	24	76	939	24	12.3553	9
236	/project/projectdirs/openmsi/omsi_data_private/raad0102/20210402MdR_5800_NIMS_AT_screen_TAA1.h5	J	21	112	244.618	3651	176	48.0395	34	76	117983	6186	1552.41	749.5	76	117983	6186	1552.41	749.5	76	2658	166	34.9737	19	76	1034	39	13.6053	14	76	1439	63	18.9342	14	76	3009	196	39.5921	21.5	76	2126	117	27.9737	16.5	76	969	34	12.75	9
237	/project/projectdirs/openmsi/omsi_data_private/raad0102/20210402MdR_5800_NIMS_AT_screen_TAA1.h5	J	22	113.385	256.872	5926	196	75.9744	63	78	95805	4245	1228.27	909	78	95805	4245	1228.27	909	78	2893	225	37.0897	24	78	997	29	12.7821	14	78	1579	63	20.2436	19	78	3570	142	45.7692	39	78	2144	88	27.8442	19	77	867	24	11.1154	9
238	/project/projectdirs/openmsi/omsi_data_private/raad0102/20210402MdR_5800_NIMS_AT_screen_TAA1.h5	J	23	114	269.5	7330	235	93.9744	88	78	111115	4813	1424.55	1112	78	111115	4813	1424.55	1112	78	3287	171	42.141	34	78	1107	39	14.1923	14	78	1907	63	24.4487	21.5	78	4897	147	62.7821	58	78	2862	112	36.6923	29	78	1082	34	13.8718	14
239	/project/projectdirs/openmsi/omsi_data_private/raad0102/20210402MdR_5800_NIMS_AT_screen_TAA1.h5	J	24	113.065	280.377	7210	230	93.6364	88	77	120714	4789	1567.71	965	77	120714	4789	1567.71	965	77	3740	161	48.5714	29	77	1108	34	14.3896	14	77	2216	78	28.7792	24	77	4865	181	63.1818	53	77	3339	156	43.3636	34	77	988	29	12.8312	9
240	/project/projectdirs/openmsi/omsi_data_private/raad0102/20210402MdR_5800_NIMS_AT_screen_TAA1.h5	K	1	125.872	7.61538	6000	156	76.9231	68	78	2460	63	31.5385	29	78	2460	63	31.5385	29	78	4122	176	52.8462	51	78	997	29	12.7821	14	78	1327	49	17.0128	14	78	4377	367	56.1154	44	78	2154	68	27.6154	24	78	887	29	11.3718	9
241	/project/projectdirs/openmsi/omsi_data_private/raad0102/20210402MdR_5800_NIMS_AT_screen_TAA1.h5	K	2	124.872	19.6154	6127	186	78.5513	68	78	2551	78	32.7051	29	78	2551	78	32.7051	29	78	4506	274	57.7692	44	78	1047	34	13.4231	14	78	1709	63	21.9103	19	78	5826	357	74.6923	55.5	78	2765	161	35.4487	24	78	842	29	10.7949	9
242	/project/projectdirs/openmsi/omsi_data_private/raad0102/20210402MdR_5800_NIMS_AT_screen_TAA1.h5	K	3	125.848	31.557	7368	250	93.2658	83	79	2978	88	37.6962	39	79	2978	88	37.6962	39	79	6707	348	84.8987	58	79	1176	44	14.8861	14	79	1813	73	22.9494	14	79	10171	500	128.747	73	79	3466	196	43.8734	29	79	901	34	11.4051	9
243	/project/projectdirs/openmsi/omsi_data_private/raad0102/20210402MdR_5800_NIMS_AT_screen_TAA1.h5	K	4	124.848	43.443	7196	289	91.0886	83	79	2681	93	33.9367	29	79	2681	93	33.9367	29	79	6547	328	82.8734	58	79	1196	34	15.1392	14	79	1908	73	24.1519	19	79	10281	485	130.139	83	79	3581	200	45.3291	29	79	926	29	11.7215	9
244	/project/projectdirs/openmsi/omsi_data_private/raad0102/20210402MdR_5800_NIMS_AT_screen_TAA1.h5	K	5	123.872	54.3846	7435	284	95.3205	78	78	2722	102	34.8974	31.5	78	2722	102	34.8974	31.5	78	7260	313	93.0769	63	78	1317	44	16.8846	14	78	1902	58	24.3846	19	78	12853	627	164.782	95.5	78	3552	147	45.5385	26.5	78	977	29	12.5256	14
245	/project/projectdirs/openmsi/omsi_data_private/raad0102/20210402MdR_5800_NIMS_AT_screen_TAA1.h5	K	6	124.872	66.3846	6817	181	87.3974	80.5	78	2507	83	32.141	29	78	2507	83	32.141	29	78	5160	235	66.1538	53	78	1217	44	15.6026	14	78	1704	53	21.8462	19	78	10600	436	135.897	80.5	78	3197	161	40.9872	29	78	862	34	11.0513	9
246	/project/projectdirs/openmsi/omsi_data_private/raad0102/20210402MdR_5800_NIMS_AT_screen_TAA1.h5	K	7	124.872	79.3846	7536	352	96.6154	83	78	4007	142	51.3718	44	78	4007	142	51.3718	44	78	5569	254	71.3974	49	78	1122	34	14.3846	14	78	1848	78	23.6923	19	78	12964	607	166.205	104.5	78	3176	156	40.7179	29	78	852	29	10.9231	9
247	/project/projectdirs/openmsi/omsi_data_private/raad0102/20210402MdR_5800_NIMS_AT_screen_TAA1.h5	K	8	125.747	91.0667	6551	220	87.3467	73	75	3017	83	40.2267	39	75	3017	83	40.2267	39	75	4446	147	59.28	49	75	1080	29	14.4	14	75	1564	58	20.8533	19	75	8347	465	111.293	88	75	2463	102	32.84	29	75	790	34	10.5333	9
248	/project/projectdirs/openmsi/omsi_data_private/raad0102/20210402MdR_5800_NIMS_AT_screen_TAA1.h5	K	9	124.747	101.933	6518	176	86.9067	83	75	2571	73	34.28	34	75	2571	73	34.28	34	75	4837	176	64.4933	58	75	1010	34	13.4667	14	75	1404	63	18.72	14	75	6401	367	85.3467	68	75	2236	88	29.8133	24	75	880	29	11.7333	9
249	/project/projectdirs/openmsi/omsi_data_private/raad0102/20210402MdR_5800_NIMS_AT_screen_TAA1.h5	K	10	124.872	113.615	6697	250	85.859	73	78	2655	73	34.0385	34	78	2655	73	34.0385	34	78	72448	2754	928.821	570.5	78	4463	176	57.2179	39	78	1922	73	24.641	19	78	10568	504	135.487	90.5	78	3260	132	41.7949	29	78	917	29	11.7564	9
250	/project/projectdirs/openmsi/omsi_data_private/raad0102/20210402MdR_5800_NIMS_AT_screen_TAA1.h5	K	11	124.872	126.615	6612	181	84.7692	78	78	2685	78	34.4231	34	78	2685	78	34.4231	34	78	56666	2431	726.487	544	78	3483	166	44.6538	34	78	1909	58	24.4744	24	78	8396	485	107.641	68	78	3198	151	41	29	78	902	24	11.5641	9
251	/project/projectdirs/openmsi/omsi_data_private/raad0102/20210402MdR_5800_NIMS_AT_screen_TAA1.h5	K	12	125.872	138.615	6345	200	81.3462	80.5	78	6541	558	83.859	34	78	6541	558	83.859	34	78	42390	2299	543.462	232.5	78	2923	151	37.4744	19	78	1726	78	22.1282	16.5	78	6958	460	89.2051	51	78	2676	156	34.3077	24	78	847	29	10.859	9
252	/project/projectdirs/openmsi/omsi_data_private/raad0102/20210402MdR_5800_NIMS_AT_screen_TAA1.h5	K	13	125.875	150.5	8132	215	101.65	98	80	285999	8970	3574.99	3293.5	80	285999	8970	3574.99	3293.5	80	4606	230	57.575	44	80	1145	29	14.3125	14	80	1779	53	22.2375	19	80	4070	186	50.875	39	80	2551	127	31.8875	24	80	915	39	11.4375	9
253	/project/projectdirs/openmsi/omsi_data_private/raad0102/20210402MdR_5800_NIMS_AT_screen_TAA1.h5	K	14	124.848	161.443	7144	245	90.4304	78	79	232289	8965	2940.37	2176	79	232289	8965	2940.37	2176	79	3997	171	50.5949	29	79	1166	49	14.7595	14	79	1697	58	21.481	19	79	3718	357	47.0633	29	79	2400	127	30.3797	19	79	856	24	10.8354	9
254	/project/projectdirs/openmsi/omsi_data_private/raad0102/20210402MdR_5800_NIMS_AT_screen_TAA1.h5	K	15	124.872	174.385	5116	205	65.5897	58	78	135350	7176	1735.26	1636.5	78	135350	7176	1735.26	1636.5	78	2642	176	33.8718	29	78	967	34	12.3974	14	78	1381	58	17.7051	14	78	2279	166	29.2179	24	78	1925	98	24.6795	19	78	802	19	10.2821	9
255	/project/projectdirs/openmsi/omsi_data_private/raad0102/20210402MdR_5800_NIMS_AT_screen_TAA1.h5	K	16	124.935	185.377	6595	240	85.6494	78	77	232636	9299	3021.25	1931	77	232636	9299	3021.25	1931	77	4196	210	54.4935	34	77	1178	39	15.2987	14	77	1822	78	23.6623	19	77	4453	250	57.8312	34	77	2665	127	34.6104	24	77	873	34	11.3377	9
256	/project/projectdirs/openmsi/omsi_data_private/raad0102/20210402MdR_5800_NIMS_AT_screen_TAA1.h5	K	17	123.935	198.377	7999	250	103.883	98	77	328012	10122	4259.9	3362	77	328012	10122	4259.9	3362	77	5416	225	70.3377	49	77	1373	44	17.8312	14	77	2213	73	28.7403	24	77	6741	259	87.5455	63	77	3639	142	47.2597	34	77	948	34	12.3117	9
257	/project/projectdirs/openmsi/omsi_data_private/raad0102/20210402MdR_5800_NIMS_AT_screen_TAA1.h5	K	18	125.747	209.067	7274	240	96.9867	88	75	248466	9088	3312.88	2877	75	248466	9088	3312.88	2877	75	3951	220	52.68	44	75	1125	39	15	14	75	1947	63	25.96	24	75	5202	338	69.36	49	75	2690	112	35.8667	29	75	885	29	11.8	9
258	/project/projectdirs/openmsi/omsi_data_private/raad0102/20210402MdR_5800_NIMS_AT_screen_TAA1.h5	K	19	124.933	221.747	7417	200	98.8933	93	75	257789	7818	3437.19	2946	75	257789	7818	3437.19	2946	75	4269	176	56.92	49	75	1145	34	15.2667	14	75	2054	68	27.3867	24	75	4715	215	62.8667	53	75	2898	132	38.64	34	75	895	24	11.9333	14
259	/project/projectdirs/openmsi/omsi_data_private/raad0102/20210402MdR_5800_NIMS_AT_screen_TAA1.h5	K	20	124.935	232.623	6188	250	80.3636	78	77	187358	8044	2433.22	1661	77	187358	8044	2433.22	1661	77	3859	186	50.1169	34	77	1168	49	15.1688	14	77	1814	88	23.5584	19	77	3653	215	47.4416	34	77	2673	127	34.7143	24	77	963	29	12.5065	9
260	/project/projectdirs/openmsi/omsi_data_private/raad0102/20210402MdR_5800_NIMS_AT_screen_TAA1.h5	K	21	124.935	245.623	7656	250	99.4286	102	77	197779	8142	2568.56	1730	77	197779	8142	2568.56	1730	77	5212	279	67.6883	53	77	1207	53	15.6753	14	77	2213	107	28.7403	24	77	5660	343	73.5065	58	77	3279	171	42.5844	34	77	983	34	12.7662	9
261	/project/projectdirs/openmsi/omsi_data_private/raad0102/20210402MdR_5800_NIMS_AT_screen_TAA1.h5	K	22	123.935	256.623	4222	127	54.8312	49	77	168605	7387	2189.68	1352	77	168605	7387	2189.68	1352	77	60058	3230	779.974	397	77	4070	259	52.8571	24	77	1337	58	17.3636	14	77	2834	151	36.8052	24	77	1781	73	23.1299	19	77	743	24	9.64935	9
262	/project/projectdirs/openmsi/omsi_data_private/raad0102/20210402MdR_5800_NIMS_AT_screen_TAA1.h5	K	23	123.935	267.623	5998	215	77.8961	53	77	165582	6500	2150.42	906	77	165582	6500	2150.42	906	77	93608	3980	1215.69	441	77	6784	352	88.1039	24	77	2003	88	26.013	19	77	5011	230	65.0779	29	77	3004	132	39.013	19	77	848	24	11.013	9
263	/project/projectdirs/openmsi/omsi_data_private/raad0102/20210402MdR_5800_NIMS_AT_screen_TAA1.h5	K	24	125.935	280.377	6385	171	82.9221	73	77	168303	7343	2185.75	1539	77	168303	7343	2185.75	1539	77	84844	4269	1101.87	676	77	5620	382	72.987	44	77	1617	73	21	19	77	2934	166	38.1039	24	77	2484	102	32.2597	24	77	803	24	10.4286	9
264	/project/projectdirs/openmsi/omsi_data_private/raad0102/20210402MdR_5800_NIMS_AT_screen_TAA1.h5	L	1	137.709	7.70886	5128	161	64.9114	63	79	1915	53	24.2405	24	79	1915	53	24.2405	24	79	4563	142	57.7595	53	79	1041	24	13.1772	14	79	1331	44	16.8481	14	79	2864	151	36.2532	34	79	1997	83	25.2785	24	79	831	24	10.519	9
265	/project/projectdirs/openmsi/omsi_data_private/raad0102/20210402MdR_5800_NIMS_AT_screen_TAA1.h5	L	2	137.81	19.6329	5642	166	71.4177	68	79	1863	58	23.5823	24	79	1863	58	23.5823	24	79	5424	200	68.6582	58	79	1056	29	13.3671	14	79	1526	39	19.3165	19	79	4104	264	51.9494	44	79	2284	122	28.9114	24	79	821	29	10.3924	9
266	/project/projectdirs/openmsi/omsi_data_private/raad0102/20210402MdR_5800_NIMS_AT_screen_TAA1.h5	L	3	136.848	30.557	6361	151	80.519	78	79	1831	44	23.1772	24	79	1831	44	23.1772	24	79	5798	240	73.3924	58	79	1031	24	13.0506	14	79	1296	39	16.4051	14	79	4821	245	61.0253	44	79	2526	112	31.9747	24	79	846	24	10.7089	9
267	/project/projectdirs/openmsi/omsi_data_private/raad0102/20210402MdR_5800_NIMS_AT_screen_TAA1.h5	L	4	136.848	43.443	5691	259	72.038	63	79	1820	58	23.038	24	79	1820	58	23.038	24	79	4432	191	56.1013	49	79	1041	34	13.1772	14	79	1276	44	16.1519	14	79	6180	308	78.2278	53	79	2192	102	27.7468	19	79	811	24	10.2658	9
268	/project/projectdirs/openmsi/omsi_data_private/raad0102/20210402MdR_5800_NIMS_AT_screen_TAA1.h5	L	5	136.848	55.443	5992	200	75.8481	68	79	2595	63	32.8481	34	79	2595	63	32.8481	34	79	3754	235	47.519	39	79	1006	34	12.7342	14	79	1696	44	21.4684	19	79	7287	294	92.2405	73	79	2721	73	34.443	29	79	836	29	10.5823	9
269	/project/projectdirs/openmsi/omsi_data_private/raad0102/20210402MdR_5800_NIMS_AT_screen_TAA1.h5	L	6	135.872	67.3846	6164	196	79.0256	73	78	2185	78	28.0128	26.5	78	2185	78	28.0128	26.5	78	4787	191	61.3718	49	78	1037	29	13.2949	14	78	1419	63	18.1923	14	78	8222	759	105.41	70.5	78	2452	98	31.4359	24	78	772	24	9.89744	9
270	/project/projectdirs/openmsi/omsi_data_private/raad0102/20210402MdR_5800_NIMS_AT_screen_TAA1.h5	L	7	136.709	78.2911	6723	264	85.1013	78	79	2711	68	34.3165	29	79	2711	68	34.3165	29	79	4499	245	56.9494	39	79	1106	29	14	14	79	2002	98	25.3418	19	79	11405	617	144.367	88	79	3527	176	44.6456	34	79	826	24	10.4557	9
271	/project/projectdirs/openmsi/omsi_data_private/raad0102/20210402MdR_5800_NIMS_AT_screen_TAA1.h5	L	8	136.615	91.1282	6736	186	86.359	78	78	2422	68	31.0513	29	78	2422	68	31.0513	29	78	3866	196	49.5641	39	78	1032	39	13.2308	14	78	1681	73	21.5513	19	78	8439	480	108.192	73	78	2945	161	37.7564	29	78	842	29	10.7949	9
272	/project/projectdirs/openmsi/omsi_data_private/raad0102/20210402MdR_5800_NIMS_AT_screen_TAA1.h5	L	9	137.623	101.935	6320	200	82.0779	73	77	2140	73	27.7922	24	77	2140	73	27.7922	24	77	4569	191	59.3377	44	77	1063	29	13.8052	14	77	1599	63	20.7662	19	77	8798	514	114.26	73	77	2818	142	36.5974	29	77	833	24	10.8182	9
273	/project/projectdirs/openmsi/omsi_data_private/raad0102/20210402MdR_5800_NIMS_AT_screen_TAA1.h5	L	10	136.557	113.848	5959	210	75.4304	63	79	3032	122	38.3797	34	79	3032	122	38.3797	34	79	6110	269	77.3418	63	79	1021	29	12.9241	14	79	1618	58	20.481	19	79	7761	490	98.2405	68	79	2629	137	33.2785	24	79	876	24	11.0886	9
274	/project/projectdirs/openmsi/omsi_data_private/raad0102/20210402MdR_5800_NIMS_AT_screen_TAA1.h5	L	11	136.872	126.615	6108	161	78.3077	78	78	3730	122	47.8205	41.5	78	3730	122	47.8205	41.5	78	6716	235	86.1026	63	78	1092	29	14	14	78	1532	44	19.641	19	78	6892	372	88.359	53	78	2520	98	32.3077	24	78	782	24	10.0256	9
275	/project/projectdirs/openmsi/omsi_data_private/raad0102/20210402MdR_5800_NIMS_AT_screen_TAA1.h5	L	12	136.872	137.615	6618	191	84.8462	70.5	78	5378	294	68.9487	58	78	5378	294	68.9487	58	78	5114	254	65.5641	49	78	1012	29	12.9744	14	78	1700	63	21.7949	19	78	6643	441	85.1667	49	78	2600	137	33.3333	21.5	78	797	19	10.2179	9
276	/project/projectdirs/openmsi/omsi_data_private/raad0102/20210402MdR_5800_NIMS_AT_screen_TAA1.h5	L	13	136.848	149.557	5995	220	75.8861	68	79	205437	9803	2600.47	1421	79	205437	9803	2600.47	1421	79	3797	181	48.0633	34	79	1555	58	19.6835	19	79	1456	44	18.4304	14	79	2810	171	35.5696	24	79	2236	112	28.3038	19	79	896	29	11.3418	9
277	/project/projectdirs/openmsi/omsi_data_private/raad0102/20210402MdR_5800_NIMS_AT_screen_TAA1.h5	L	14	137.875	161.5	7148	191	89.35	88	80	304691	9867	3808.64	2952.5	80	304691	9867	3808.64	2952.5	80	5407	210	67.5875	46.5	80	1240	34	15.5	14	80	2289	88	28.6125	24	80	4757	205	59.4625	39	80	3462	142	43.275	29	80	885	34	11.0625	9
278	/project/projectdirs/openmsi/omsi_data_private/raad0102/20210402MdR_5800_NIMS_AT_screen_TAA1.h5	L	15	136.848	172.443	7062	181	89.3924	88	79	256511	8426	3246.97	2401	79	256511	8426	3246.97	2401	79	4267	176	54.0127	39	79	1146	34	14.5063	14	79	1930	63	24.4304	19	79	4200	191	53.1646	34	79	3015	132	38.1646	29	79	851	24	10.7722	9
279	/project/projectdirs/openmsi/omsi_data_private/raad0102/20210402MdR_5800_NIMS_AT_screen_TAA1.h5	L	16	134.872	183.385	4601	235	58.9872	49	78	113163	4833	1450.81	1230	78	113163	4833	1450.81	1230	78	1866	107	23.9231	19	78	827	24	10.6026	9	78	1157	39	14.8333	14	78	1638	63	21	19	78	1461	107	18.7308	14	78	742	24	9.51282	9
280	/project/projectdirs/openmsi/omsi_data_private/raad0102/20210402MdR_5800_NIMS_AT_screen_TAA1.h5	L	17	136.872	198.385	5934	215	76.0769	68	78	193437	7460	2479.96	1698	78	193437	7460	2479.96	1698	78	3533	186	45.2949	29	78	1037	34	13.2949	14	78	1654	58	21.2051	19	78	3924	269	50.3077	34	78	2236	98	28.6667	21.5	78	832	29	10.6667	9
281	/project/projectdirs/openmsi/omsi_data_private/raad0102/20210402MdR_5800_NIMS_AT_screen_TAA1.h5	L	18	137.753	209.247	7095	205	92.1429	88	77	197052	5980	2559.12	1975	77	197052	5980	2559.12	1975	77	3741	161	48.5844	39	77	1068	29	13.8701	14	77	1860	63	24.1558	24	77	4499	186	58.4286	44	77	2437	93	31.6494	29	77	833	29	10.8182	9
282	/project/projectdirs/openmsi/omsi_data_private/raad0102/20210402MdR_5800_NIMS_AT_screen_TAA1.h5	L	19	137.747	221.933	7590	191	101.2	88	75	164178	5053	2189.04	1843	75	164178	5053	2189.04	1843	75	3147	142	41.96	34	75	1045	29	13.9333	14	75	1860	73	24.8	24	75	3863	171	51.5067	44	75	2477	107	33.0267	29	75	715	19	9.53333	9
283	/project/projectdirs/openmsi/omsi_data_private/raad0102/20210402MdR_5800_NIMS_AT_screen_TAA1.h5	L	20	136.921	233.684	7596	230	99.9474	88	76	137502	4568	1809.24	1482.5	76	137502	4568	1809.24	1482.5	76	3452	117	45.4211	34	76	1094	29	14.3947	14	76	2062	58	27.1316	24	76	4458	186	58.6579	49	76	2614	117	34.3947	29	76	759	29	9.98684	9
284	/project/projectdirs/openmsi/omsi_data_private/raad0102/20210402MdR_5800_NIMS_AT_screen_TAA1.h5	L	21	137.872	244.615	7380	215	94.6154	80.5	78	143811	4352	1843.73	1585	78	143811	4352	1843.73	1585	78	3310	303	42.4359	29	78	977	29	12.5256	14	78	1606	53	20.5897	19	78	2956	98	37.8974	36.5	78	2225	88	28.5256	24	78	822	24	10.5385	9
285	/project/projectdirs/openmsi/omsi_data_private/raad0102/20210402MdR_5800_NIMS_AT_screen_TAA1.h5	L	22	136.872	255.615	7106	235	91.1026	78	78	228121	9504	2924.63	1855	78	228121	9504	2924.63	1855	78	4587	220	58.8077	44	78	1192	39	15.2821	14	78	1824	83	23.3846	19	78	4233	259	54.2692	29	78	2529	127	32.4231	21.5	78	822	34	10.5385	9
286	/project/projectdirs/openmsi/omsi_data_private/raad0102/20210402MdR_5800_NIMS_AT_screen_TAA1.h5	L	23	136.848	269.557	8573	191	108.519	102	79	231619	7397	2931.89	2529	79	231619	7397	2931.89	2529	79	5038	279	63.7722	49	79	1191	44	15.0759	14	79	1937	58	24.519	24	79	4216	171	53.3671	39	79	2808	117	35.5443	29	79	886	29	11.2152	9
287	/project/projectdirs/openmsi/omsi_data_private/raad0102/20210402MdR_5800_NIMS_AT_screen_TAA1.h5	L	24	136.875	280.5	5235	196	65.4375	49	80	152841	7745	1910.51	1725	80	152841	7745	1910.51	1725	80	3489	254	43.6125	34	80	1040	34	13	14	80	1209	63	15.1125	14	80	1989	186	24.8625	19	80	1725	78	21.5625	19	80	715	19	8.9375	9
288	/project/projectdirs/openmsi/omsi_data_private/raad0102/20210402MdR_5800_NIMS_AT_screen_TAA1.h5	M	1	149.667	7.75641	5313	142	68.1154	63	78	1636	58	20.9744	19	78	1636	58	20.9744	19	78	4241	142	54.3718	44	78	1352	44	17.3333	14	78	1367	39	17.5256	14	78	2996	98	38.4103	29	78	2017	73	25.859	24	78	1222	34	15.6667	14
289	/project/projectdirs/openmsi/omsi_data_private/raad0102/20210402MdR_5800_NIMS_AT_screen_TAA1.h5	M	2	148.709	19.7089	6052	303	76.6076	63	79	2070	68	26.2025	24	79	2070	68	26.2025	24	79	3478	200	44.0253	34	79	1151	34	14.5696	14	79	1394	53	17.6456	14	79	4149	259	52.519	39	79	1923	102	24.3418	24	79	891	29	11.2785	9
290	/project/projectdirs/openmsi/omsi_data_private/raad0102/20210402MdR_5800_NIMS_AT_screen_TAA1.h5	M	3	148.787	30.575	6833	299	85.4125	73	80	2542	83	31.775	29	80	2542	83	31.775	29	80	5278	259	65.975	44	80	1360	39	17	14	80	1946	63	24.325	19	80	9537	426	119.213	65.5	80	3321	142	41.5125	29	80	1145	34	14.3125	14
291	/project/projectdirs/openmsi/omsi_data_private/raad0102/20210402MdR_5800_NIMS_AT_screen_TAA1.h5	M	4	148.7	43.5	5983	147	74.7875	70.5	80	2115	63	26.4375	24	80	2115	63	26.4375	24	80	3640	132	45.5	39	80	965	29	12.0625	9	80	1389	58	17.3625	14	80	6291	294	78.6375	58	80	2127	93	26.5875	19	80	1270	44	15.875	14
292	/project/projectdirs/openmsi/omsi_data_private/raad0102/20210402MdR_5800_NIMS_AT_screen_TAA1.h5	M	5	147.787	54.425	7113	220	88.9125	83	80	2804	73	35.05	34	80	2804	73	35.05	34	80	4488	196	56.1	36.5	80	1110	29	13.875	14	80	1852	58	23.15	19	80	11960	676	149.5	83	80	3317	142	41.4625	29	80	1350	39	16.875	14
293	/project/projectdirs/openmsi/omsi_data_private/raad0102/20210402MdR_5800_NIMS_AT_screen_TAA1.h5	M	6	148.756	66.3333	6879	205	88.1923	78	78	2607	78	33.4231	34	78	2607	78	33.4231	34	78	4111	161	52.7051	39	78	1062	29	13.6154	14	78	1766	73	22.641	19	78	12149	558	155.756	85.5	78	3255	147	41.7308	29	78	1276	58	16.359	14
294	/project/projectdirs/openmsi/omsi_data_private/raad0102/20210402MdR_5800_NIMS_AT_screen_TAA1.h5	M	7	148.709	79.2911	6447	186	81.6076	68	79	2565	63	32.4684	29	79	2565	63	32.4684	29	79	4259	161	53.9114	44	79	1001	29	12.6709	9	79	1893	63	23.962	24	79	6679	401	84.5443	63	79	2929	147	37.0759	29	79	801	24	10.1392	9
295	/project/projectdirs/openmsi/omsi_data_private/raad0102/20210402MdR_5800_NIMS_AT_screen_TAA1.h5	M	8	148.615	91.1282	6235	200	79.9359	78	78	2247	58	28.8077	29	78	2247	58	28.8077	29	78	5272	274	67.5897	53	78	1067	34	13.6795	14	78	1669	58	21.3974	19	78	7371	401	94.5	63	78	2836	156	36.359	29	78	867	24	11.1154	9
296	/project/projectdirs/openmsi/omsi_data_private/raad0102/20210402MdR_5800_NIMS_AT_screen_TAA1.h5	M	9	148.623	102.065	6540	161	84.9351	78	77	1910	68	24.8052	24	77	1910	68	24.8052	24	77	5627	240	73.0779	58	77	1063	24	13.8052	14	77	1735	68	22.5325	19	77	6735	367	87.4675	58	77	2820	112	36.6234	29	77	823	24	10.6883	9
297	/project/projectdirs/openmsi/omsi_data_private/raad0102/20210402MdR_5800_NIMS_AT_screen_TAA1.h5	M	10	147.623	112.935	7137	235	92.6883	88	77	2006	68	26.0519	24	77	2006	68	26.0519	24	77	5485	191	71.2338	63	77	1073	34	13.9351	14	77	1527	53	19.8312	19	77	3961	230	51.4416	39	77	2535	102	32.9221	24	77	833	24	10.8182	9
298	/project/projectdirs/openmsi/omsi_data_private/raad0102/20210402MdR_5800_NIMS_AT_screen_TAA1.h5	M	11	148.709	125.709	7043	235	89.1519	78	79	2114	68	26.7595	24	79	2114	68	26.7595	24	79	5587	274	70.7215	58	79	1206	39	15.2658	14	79	1366	44	17.2911	14	79	3451	235	43.6835	29	79	2192	93	27.7468	24	79	801	29	10.1392	9
299	/project/projectdirs/openmsi/omsi_data_private/raad0102/20210402MdR_5800_NIMS_AT_screen_TAA1.h5	M	12	148.81	136.633	6098	176	77.1899	78	79	4146	475	52.481	39	79	4146	475	52.481	39	79	4185	171	52.9747	44	79	1106	39	14	14	79	1271	39	16.0886	14	79	2667	171	33.7595	24	79	2015	88	25.5063	19	79	796	19	10.0759	9
300	/project/projectdirs/openmsi/omsi_data_private/raad0102/20210402MdR_5800_NIMS_AT_screen_TAA1.h5	M	13	149.848	150.557	6882	200	87.1139	78	79	174572	5882	2209.77	1750	79	174572	5882	2209.77	1750	79	3165	122	40.0633	34	79	1311	34	16.5949	14	79	1456	39	18.4304	14	79	3136	122	39.6962	34	79	2084	83	26.3797	19	79	1101	29	13.9367	14
301	/project/projectdirs/openmsi/omsi_data_private/raad0102/20210402MdR_5800_NIMS_AT_screen_TAA1.h5	M	14	147.848	162.557	6792	181	85.9747	88	79	128237	4833	1623.25	1289	79	128237	4833	1623.25	1289	79	3390	137	42.9114	29	79	1256	49	15.8987	14	79	1807	68	22.8734	19	79	4029	299	51	34	79	2629	132	33.2785	24	79	1051	34	13.3038	14
302	/project/projectdirs/openmsi/omsi_data_private/raad0102/20210402MdR_5800_NIMS_AT_screen_TAA1.h5	M	15	149.848	172.443	5829	166	73.7848	63	79	143587	5759	1817.56	1367	79	143587	5759	1817.56	1367	79	2886	117	36.5316	29	79	1331	44	16.8481	14	79	1430	53	18.1013	19	79	3019	176	38.2152	29	79	1858	68	23.519	19	79	1136	29	14.3797	14
303	/project/projectdirs/openmsi/omsi_data_private/raad0102/20210402MdR_5800_NIMS_AT_screen_TAA1.h5	M	16	147.872	185.385	7454	225	95.5641	85.5	78	143778	4632	1843.31	1595.5	78	143778	4632	1843.31	1595.5	78	2698	127	34.5897	29	78	1027	24	13.1667	14	78	1606	68	20.5897	19	78	3473	166	44.5256	39	78	2352	107	30.1538	24	78	1591	53	20.3974	19
304	/project/projectdirs/openmsi/omsi_data_private/raad0102/20210402MdR_5800_NIMS_AT_screen_TAA1.h5	M	17	150.872	196.385	7793	200	99.9103	93	78	157079	4700	2013.83	1820.5	78	157079	4700	2013.83	1820.5	78	2578	78	33.0513	29	78	1017	29	13.0385	11.5	78	1530	53	19.6154	19	78	3552	117	45.5385	36.5	78	2146	78	27.5128	24	78	1825	58	23.3974	19
305	/project/projectdirs/openmsi/omsi_data_private/raad0102/20210402MdR_5800_NIMS_AT_screen_TAA1.h5	M	18	149.769	209.308	4669	181	59.859	49	78	114290	4348	1465.26	1342.5	78	114290	4348	1465.26	1342.5	78	1837	78	23.5513	19	78	832	24	10.6667	9	78	1212	34	15.5385	14	78	2111	68	27.0641	24	78	1572	73	20.1538	19	78	1306	53	16.7436	14
306	/project/projectdirs/openmsi/omsi_data_private/raad0102/20210402MdR_5800_NIMS_AT_screen_TAA1.h5	M	19	147.623	221.065	7164	200	93.039	88	77	266048	7740	3455.17	2995	77	266048	7740	3455.17	2995	77	3259	122	42.3247	34	77	1138	29	14.7792	14	77	1542	53	20.026	19	77	3034	186	39.4026	34	77	2279	93	29.5974	24	77	763	24	9.90909	9
307	/project/projectdirs/openmsi/omsi_data_private/raad0102/20210402MdR_5800_NIMS_AT_screen_TAA1.h5	M	20	149.623	231.935	8362	264	108.597	98	77	172168	6137	2235.95	1897	77	172168	6137	2235.95	1897	77	3489	156	45.3117	39	77	1258	44	16.3377	14	77	2023	93	26.2727	24	77	5351	308	69.4935	49	77	3007	156	39.0519	34	77	878	29	11.4026	9
308	/project/projectdirs/openmsi/omsi_data_private/raad0102/20210402MdR_5800_NIMS_AT_screen_TAA1.h5	M	21	149.818	245.649	6980	181	90.6494	78	77	242980	8112	3155.58	2740	77	242980	8112	3155.58	2740	77	4099	191	53.2338	39	77	1128	34	14.6494	14	77	1672	53	21.7143	19	77	3649	191	47.3896	39	77	2579	102	33.4935	29	77	874	29	11.5	9
309	/project/projectdirs/openmsi/omsi_data_private/raad0102/20210402MdR_5800_NIMS_AT_screen_TAA1.h5	M	22	149.872	256.615	6845	230	87.7564	78	78	225616	7828	2892.51	2301	78	225616	7828	2892.51	2301	78	3774	284	48.3846	34	78	1227	44	15.7308	14	78	1655	63	21.2179	19	78	2652	127	34	24	78	2603	107	33.3718	29	78	902	29	11.5641	9
310	/project/projectdirs/openmsi/omsi_data_private/raad0102/20210402MdR_5800_NIMS_AT_screen_TAA1.h5	M	23	149.872	268.615	6875	235	88.141	78	78	232862	9044	2985.41	2399	78	232862	9044	2985.41	2399	78	3442	161	44.1282	34	78	1501	68	19.2436	16.5	78	1525	58	19.5513	16.5	78	2219	156	28.4487	19	78	2237	93	28.6795	24	78	807	29	10.3462	9
311	/project/projectdirs/openmsi/omsi_data_private/raad0102/20210402MdR_5800_NIMS_AT_screen_TAA1.h5	M	24	148.848	279.557	5987	235	75.7848	68	79	183449	5382	2322.14	2230	79	183449	5382	2322.14	2230	79	2757	112	34.8987	34	79	1375	53	17.4051	14	79	1266	29	16.0253	14	79	1561	39	19.7595	19	79	1908	63	24.1519	24	79	786	19	9.94937	9
312	/project/projectdirs/openmsi/omsi_data_private/raad0102/20210402MdR_5800_NIMS_AT_screen_TAA1.h5	N	1	159.615	5.87179	4750	132	60.8974	55.5	78	1677	44	21.5	19	78	1677	44	21.5	19	78	3649	127	46.7821	41.5	78	912	29	11.6923	11.5	78	1222	44	15.6667	14	78	2924	137	37.4872	34	78	1966	78	25.2051	19	78	702	19	9	9
313	/project/projectdirs/openmsi/omsi_data_private/raad0102/20210402MdR_5800_NIMS_AT_screen_TAA1.h5	N	2	161.608	19.7342	6303	176	79.7848	68	79	2533	63	32.0633	29	79	2533	63	32.0633	29	79	4291	186	54.3165	44	79	1076	34	13.6203	14	79	1831	58	23.1772	19	79	7009	357	88.7215	63	79	2748	147	34.7848	24	79	856	29	10.8354	9
314	/project/projectdirs/openmsi/omsi_data_private/raad0102/20210402MdR_5800_NIMS_AT_screen_TAA1.h5	N	3	159.63	31.6296	6195	196	76.4815	73	81	2075	63	25.6173	24	81	2075	63	25.6173	24	81	4298	215	53.0617	44	81	1134	24	14	14	81	1608	58	19.8519	19	81	5676	436	70.0741	44	81	2364	147	29.1852	24	81	789	24	9.74074	9
315	/project/projectdirs/openmsi/omsi_data_private/raad0102/20210402MdR_5800_NIMS_AT_screen_TAA1.h5	N	4	159.646	43.5316	6852	245	86.7342	68	79	2231	63	28.2405	29	79	2231	63	28.2405	29	79	6337	323	80.2152	53	79	1151	39	14.5696	14	79	1644	53	20.8101	19	79	7914	328	100.177	63	79	2926	127	37.038	24	79	886	29	11.2152	9
316	/project/projectdirs/openmsi/omsi_data_private/raad0102/20210402MdR_5800_NIMS_AT_screen_TAA1.h5	N	5	161.646	55.4684	5856	176	74.1266	68	79	1785	58	22.5949	19	79	1785	58	22.5949	19	79	3438	176	43.519	34	79	911	24	11.5316	9	79	1421	49	17.9873	14	79	4390	431	55.5696	29	79	2022	117	25.5949	19	79	781	24	9.88608	9
317	/project/projectdirs/openmsi/omsi_data_private/raad0102/20210402MdR_5800_NIMS_AT_screen_TAA1.h5	N	6	160.63	67.3704	5985	151	73.8889	63	81	2149	49	26.5309	24	81	2149	49	26.5309	24	81	3206	112	39.5802	39	81	929	24	11.4691	9	81	1439	39	17.7654	19	81	5142	284	63.4815	49	81	2079	68	25.6667	24	81	814	34	10.0494	9
318	/project/projectdirs/openmsi/omsi_data_private/raad0102/20210402MdR_5800_NIMS_AT_screen_TAA1.h5	N	7	160.709	79.2911	5541	166	70.1392	63	79	1521	44	19.2532	19	79	1521	44	19.2532	19	79	2637	98	33.3797	29	79	851	24	10.7722	9	79	1246	29	15.7722	14	79	2992	117	37.8734	34	79	1469	63	18.5949	14	79	806	24	10.2025	9
319	/project/projectdirs/openmsi/omsi_data_private/raad0102/20210402MdR_5800_NIMS_AT_screen_TAA1.h5	N	8	159.633	91.1899	6379	200	80.7468	78	79	2058	63	26.0506	24	79	2058	63	26.0506	24	79	3530	171	44.6835	34	79	991	24	12.5443	14	79	1590	53	20.1266	19	79	6949	563	87.962	53	79	2455	132	31.0759	24	79	856	24	10.8354	9
320	/project/projectdirs/openmsi/omsi_data_private/raad0102/20210402MdR_5800_NIMS_AT_screen_TAA1.h5	N	9	160.615	103.128	6169	230	79.0897	63	78	2458	93	31.5128	29	78	2458	93	31.5128	29	78	4025	210	51.6026	39	78	1082	34	13.8718	14	78	1938	78	24.8462	19	78	8676	612	111.231	68	78	3248	161	41.641	29	78	832	24	10.6667	9
321	/project/projectdirs/openmsi/omsi_data_private/raad0102/20210402MdR_5800_NIMS_AT_screen_TAA1.h5	N	10	160.623	113.935	6023	171	78.2208	73	77	1843	49	23.9351	24	77	1843	49	23.9351	24	77	4736	166	61.5065	53	77	978	29	12.7013	9	77	1697	58	22.039	19	77	4102	205	53.2727	34	77	2394	88	31.0909	24	77	768	24	9.97403	9
322	/project/projectdirs/openmsi/omsi_data_private/raad0102/20210402MdR_5800_NIMS_AT_screen_TAA1.h5	N	11	160.615	125.872	5110	151	65.5128	63	78	3373	1563	43.2436	24	78	3373	1563	43.2436	24	78	4723	230	60.5513	44	78	917	29	11.7564	9	78	1296	53	16.6154	14	78	2820	166	36.1538	24	78	2038	102	26.1282	19	78	777	34	9.96154	9
323	/project/projectdirs/openmsi/omsi_data_private/raad0102/20210402MdR_5800_NIMS_AT_screen_TAA1.h5	N	12	160.709	136.709	5548	245	70.2278	63	79	5729	2352	72.519	29	79	5729	2352	72.519	29	79	5374	254	68.0253	39	79	976	29	12.3544	9	79	1210	58	15.3165	14	79	2130	93	26.962	19	79	1815	68	22.9747	19	79	826	24	10.4557	9
324	/project/projectdirs/openmsi/omsi_data_private/raad0102/20210402MdR_5800_NIMS_AT_screen_TAA1.h5	N	13	161.756	148.667	6791	186	87.0641	80.5	78	292824	8720	3754.15	3053.5	78	292824	8720	3754.15	3053.5	78	4232	166	54.2564	39	78	1057	29	13.5513	14	78	1755	53	22.5	19	78	2604	147	33.3846	24	78	2336	93	29.9487	24	78	827	19	10.6026	9
325	/project/projectdirs/openmsi/omsi_data_private/raad0102/20210402MdR_5800_NIMS_AT_screen_TAA1.h5	N	14	160.787	162.575	7041	210	88.0125	80.5	80	143888	4848	1798.6	1644	80	143888	4848	1798.6	1644	80	2711	102	33.8875	29	80	1130	29	14.125	14	80	1575	44	19.6875	19	80	2164	58	27.05	24	80	1848	68	23.1	19	80	785	29	9.8125	9
326	/project/projectdirs/openmsi/omsi_data_private/raad0102/20210402MdR_5800_NIMS_AT_screen_TAA1.h5	N	15	160.821	174.5	7625	259	97.7564	93	78	219448	7205	2813.44	2232.5	78	219448	7205	2813.44	2232.5	78	4232	220	54.2564	39	78	1087	34	13.9359	14	78	1942	78	24.8974	19	78	3971	181	50.9103	36.5	78	2557	88	32.7821	24	78	882	29	11.3077	9
327	/project/projectdirs/openmsi/omsi_data_private/raad0102/20210402MdR_5800_NIMS_AT_screen_TAA1.h5	N	16	160.848	186.443	7854	200	99.4177	93	79	249257	8269	3155.15	2534	79	249257	8269	3155.15	2534	79	3795	176	48.038	34	79	1061	29	13.4304	14	79	1842	73	23.3165	19	79	4548	235	57.5696	44	79	2660	151	33.6709	24	79	906	29	11.4684	9
328	/project/projectdirs/openmsi/omsi_data_private/raad0102/20210402MdR_5800_NIMS_AT_screen_TAA1.h5	N	17	160.81	197.367	7253	186	91.8101	78	79	221593	8553	2804.97	2568	79	221593	8553	2804.97	2568	79	3015	132	38.1646	34	79	1141	29	14.443	14	79	1506	49	19.0633	19	79	3568	181	45.1646	39	79	2183	112	27.6329	24	79	911	29	11.5316	9
329	/project/projectdirs/openmsi/omsi_data_private/raad0102/20210402MdR_5800_NIMS_AT_screen_TAA1.h5	N	18	161.709	208.291	7013	264	88.7722	78	79	186392	7578	2359.39	1818	79	186392	7578	2359.39	1818	79	3380	166	42.7848	34	79	1076	44	13.6203	14	79	1689	68	21.3797	19	79	4955	308	62.7215	44	79	2535	102	32.0886	29	79	831	29	10.519	9
330	/project/projectdirs/openmsi/omsi_data_private/raad0102/20210402MdR_5800_NIMS_AT_screen_TAA1.h5	N	19	159.649	222.182	6186	235	80.3377	63	77	142870	6308	1855.45	1161	77	142870	6308	1855.45	1161	77	2956	147	38.3896	24	77	1053	34	13.6753	14	77	1763	93	22.8961	19	77	3570	210	46.3636	24	77	2191	107	28.4545	24	77	718	24	9.32467	9
331	/project/projectdirs/openmsi/omsi_data_private/raad0102/20210402MdR_5800_NIMS_AT_screen_TAA1.h5	N	20	161.623	234.065	6643	191	86.2727	78	77	128674	5455	1671.09	1313	77	128674	5455	1671.09	1313	77	2651	98	34.4286	29	77	908	29	11.7922	9	77	1794	68	23.2987	19	77	3441	225	44.6883	29	77	2309	107	29.987	24	77	823	34	10.6883	9
332	/project/projectdirs/openmsi/omsi_data_private/raad0102/20210402MdR_5800_NIMS_AT_screen_TAA1.h5	N	21	161.623	244.935	6593	215	85.6234	68	77	192074	6563	2494.47	2029	77	192074	6563	2494.47	2029	77	2744	107	35.6364	29	77	1018	29	13.2208	14	77	1448	49	18.8052	14	77	2224	83	28.8831	24	77	2027	73	26.3247	24	77	758	24	9.84416	9
333	/project/projectdirs/openmsi/omsi_data_private/raad0102/20210402MdR_5800_NIMS_AT_screen_TAA1.h5	N	22	160.709	256.709	6224	220	78.7848	68	79	222398	6686	2815.16	2632	79	222398	6686	2815.16	2632	79	2842	107	35.9747	34	79	1096	29	13.8734	14	79	1331	34	16.8481	14	79	2083	68	26.3671	24	79	1962	68	24.8354	24	79	841	24	10.6456	9
334	/project/projectdirs/openmsi/omsi_data_private/raad0102/20210402MdR_5800_NIMS_AT_screen_TAA1.h5	N	23	160.872	269.615	5608	230	71.8974	63	78	151989	7823	1948.58	1732.5	78	151989	7823	1948.58	1732.5	78	2698	142	34.5897	29	78	982	29	12.5897	14	78	1430	58	18.3333	14	78	1586	93	20.3333	19	78	2165	151	27.7564	24	78	802	24	10.2821	9
335	/project/projectdirs/openmsi/omsi_data_private/raad0102/20210402MdR_5800_NIMS_AT_screen_TAA1.h5	N	24	159.872	280.615	6856	225	87.8974	80.5	78	233698	8093	2996.13	1872	78	233698	8093	2996.13	1872	78	4509	220	57.8077	39	78	1242	39	15.9231	14	78	2036	93	26.1026	19	78	3691	142	47.3205	34	78	3073	132	39.3974	24	78	927	34	11.8846	9
336	/project/projectdirs/openmsi/omsi_data_private/raad0102/20210402MdR_5800_NIMS_AT_screen_TAA1.h5	O	1	172.557	7.8481	4644	132	58.7848	58	79	2193	58	27.7595	24	79	2193	58	27.7595	24	79	3535	112	44.7468	39	79	946	34	11.9747	9	79	1391	44	17.6076	14	79	3711	279	46.9747	34	79	1991	147	25.2025	19	79	1061	24	13.4304	14
337	/project/projectdirs/openmsi/omsi_data_private/raad0102/20210402MdR_5800_NIMS_AT_screen_TAA1.h5	O	2	173.575	19.7875	5983	196	74.7875	63	80	2991	93	37.3875	34	80	2991	93	37.3875	34	80	4073	191	50.9125	39	80	1099	53	13.7375	14	80	1825	73	22.8125	19	80	8266	485	103.325	63	80	3402	171	42.525	29	80	975	29	12.1875	11.5
338	/project/projectdirs/openmsi/omsi_data_private/raad0102/20210402MdR_5800_NIMS_AT_screen_TAA1.h5	O	3	171.63	30.6296	5026	132	62.0494	58	81	2383	73	29.4198	29	81	2383	73	29.4198	29	81	3253	137	40.1605	34	81	959	24	11.8395	14	81	1469	49	18.1358	19	81	5124	367	63.2593	44	81	2188	98	27.0123	24	81	864	34	10.6667	9
339	/project/projectdirs/openmsi/omsi_data_private/raad0102/20210402MdR_5800_NIMS_AT_screen_TAA1.h5	O	4	172.544	42.5443	5640	147	71.3924	68	79	1671	49	21.1519	19	79	1671	49	21.1519	19	79	4020	166	50.8861	44	79	941	24	11.9114	9	79	1376	39	17.4177	14	79	3443	181	43.5823	34	79	1653	58	20.9241	19	79	716	19	9.06329	9
340	/project/projectdirs/openmsi/omsi_data_private/raad0102/20210402MdR_5800_NIMS_AT_screen_TAA1.h5	O	5	173.59	55.5	5852	191	75.0256	68	78	2154	63	27.6154	24	78	2154	63	27.6154	24	78	4726	225	60.5897	49	78	1021	53	13.0897	14	78	1708	73	21.8974	19	78	5776	411	74.0513	53	78	2742	166	35.1538	29	78	762	24	9.76923	9
341	/project/projectdirs/openmsi/omsi_data_private/raad0102/20210402MdR_5800_NIMS_AT_screen_TAA1.h5	O	6	173.63	66.3704	5781	142	71.3704	68	81	1929	49	23.8148	24	81	1929	49	23.8148	24	81	4229	166	52.2099	44	81	999	29	12.3333	14	81	1519	44	18.7531	14	81	4953	303	61.1481	39	81	2238	98	27.6296	19	81	789	24	9.74074	9
342	/project/projectdirs/openmsi/omsi_data_private/raad0102/20210402MdR_5800_NIMS_AT_screen_TAA1.h5	O	7	172.63	79.3704	5341	151	65.9383	58	81	1848	58	22.8148	19	81	1848	58	22.8148	19	81	3813	210	47.0741	34	81	1009	39	12.4568	9	81	1536	63	18.963	19	81	4910	308	60.6173	39	81	2077	102	25.642	19	81	814	24	10.0494	9
343	/project/projectdirs/openmsi/omsi_data_private/raad0102/20210402MdR_5800_NIMS_AT_screen_TAA1.h5	O	8	173.575	91.2125	5578	127	69.725	63	80	1810	49	22.625	19	80	1810	49	22.625	19	80	5211	176	65.1375	51	80	1105	34	13.8125	14	80	1589	63	19.8625	19	80	5069	250	63.3625	44	80	2371	102	29.6375	24	80	760	24	9.5	9
344	/project/projectdirs/openmsi/omsi_data_private/raad0102/20210402MdR_5800_NIMS_AT_screen_TAA1.h5	O	9	172.615	102.128	5730	156	73.4615	60.5	78	2238	88	28.6923	29	78	2238	88	28.6923	29	78	5021	225	64.3718	49	78	967	29	12.3974	14	78	1749	58	22.4231	19	78	8177	333	104.833	55.5	78	2870	132	36.7949	24	78	807	19	10.3462	9
345	/project/projectdirs/openmsi/omsi_data_private/raad0102/20210402MdR_5800_NIMS_AT_screen_TAA1.h5	O	10	173.623	115.065	4462	142	57.9481	49	77	2146	622	27.8701	19	77	2146	622	27.8701	19	77	3543	191	46.013	29	77	833	29	10.8182	9	77	1342	53	17.4286	14	77	4038	313	52.4416	19	77	2049	107	26.6104	19	77	743	24	9.64935	9
346	/project/projectdirs/openmsi/omsi_data_private/raad0102/20210402MdR_5800_NIMS_AT_screen_TAA1.h5	O	11	172.615	125.872	5086	147	65.2051	58	78	2180	142	27.9487	24	78	2180	142	27.9487	24	78	4138	161	53.0513	49	78	962	29	12.3333	9	78	1372	39	17.5897	14	78	2269	102	29.0897	24	78	1902	73	24.3846	19	78	757	24	9.70513	9
347	/project/projectdirs/openmsi/omsi_data_private/raad0102/20210402MdR_5800_NIMS_AT_screen_TAA1.h5	O	12	172.615	137.872	5260	166	67.4359	63	78	4991	274	63.9872	34	78	4991	274	63.9872	34	78	4376	181	56.1026	44	78	907	34	11.6282	9	78	1572	49	20.1538	19	78	2321	156	29.7564	19	78	2251	107	28.859	24	78	742	24	9.51282	9
348	/project/projectdirs/openmsi/omsi_data_private/raad0102/20210402MdR_5800_NIMS_AT_screen_TAA1.h5	O	13	172.709	150.709	5264	186	66.6329	58	79	158588	8323	2007.44	980	79	158588	8323	2007.44	980	79	3108	200	39.3418	24	79	1081	44	13.6835	14	79	1461	68	18.4937	14	79	2087	132	26.4177	14	79	1731	93	21.9114	14	79	916	44	11.5949	9
349	/project/projectdirs/openmsi/omsi_data_private/raad0102/20210402MdR_5800_NIMS_AT_screen_TAA1.h5	O	14	170.734	160.608	6286	269	79.5696	68	79	158065	6406	2000.82	1588	79	158065	6406	2000.82	1588	79	3174	132	40.1772	29	79	876	29	11.0886	9	79	1700	73	21.519	14	79	2093	147	26.4937	19	79	2164	98	27.3924	19	79	786	34	9.94937	9
350	/project/projectdirs/openmsi/omsi_data_private/raad0102/20210402MdR_5800_NIMS_AT_screen_TAA1.h5	O	15	171.728	174.556	7291	308	90.0123	68	81	168262	7205	2077.31	1475	81	168262	7205	2077.31	1475	81	3793	205	46.8272	29	81	1034	29	12.7654	9	81	2065	93	25.4938	19	81	3751	245	46.3086	29	81	2719	142	33.5679	19	81	854	24	10.5432	9
351	/project/projectdirs/openmsi/omsi_data_private/raad0102/20210402MdR_5800_NIMS_AT_screen_TAA1.h5	O	16	173.7	185.5	7158	176	89.475	78	80	245871	6495	3073.39	2962.5	80	245871	6495	3073.39	2962.5	80	3440	117	43	39	80	1000	34	12.5	9	80	1511	39	19.1266	19	79	2199	112	27.4875	24	80	2025	73	25.3125	24	80	815	24	10.1875	9
352	/project/projectdirs/openmsi/omsi_data_private/raad0102/20210402MdR_5800_NIMS_AT_screen_TAA1.h5	O	17	172.787	198.425	6822	240	85.275	73	80	152652	5637	1908.15	1558	80	152652	5637	1908.15	1558	80	3430	156	42.875	29	80	930	34	11.625	9	80	1760	73	22	19	80	3898	181	48.725	39	80	2240	98	28	24	80	850	24	10.625	9
353	/project/projectdirs/openmsi/omsi_data_private/raad0102/20210402MdR_5800_NIMS_AT_screen_TAA1.h5	O	18	173.5	208.3	7450	196	93.125	83	80	220455	6818	2755.69	2144	80	220455	6818	2755.69	2144	80	4533	181	56.6625	39	80	1100	39	13.75	14	80	2025	49	25.3125	19	80	4873	215	60.9125	44	80	2784	117	34.8	29	80	851	19	10.7722	9
354	/project/projectdirs/openmsi/omsi_data_private/raad0102/20210402MdR_5800_NIMS_AT_screen_TAA1.h5	O	19	173.709	222.291	8411	284	106.468	98	79	66506	2857	841.848	642	79	66506	2857	841.848	642	79	4537	254	57.4304	39	79	1142	39	14.641	14	78	1911	63	24.1899	19	79	3943	274	49.9114	29	79	2307	102	29.2025	24	79	811	29	10.2658	9
355	/project/projectdirs/openmsi/omsi_data_private/raad0102/20210402MdR_5800_NIMS_AT_screen_TAA1.h5	O	20	173.615	233.128	5016	156	64.3077	58	78	43292	1671	555.026	492.5	78	43292	1671	555.026	492.5	78	3105	166	39.8077	34	78	927	29	11.8846	9	78	1590	53	20.3846	19	78	2947	132	37.7821	34	78	2078	98	26.641	24	78	762	19	9.76923	9
356	/project/projectdirs/openmsi/omsi_data_private/raad0102/20210402MdR_5800_NIMS_AT_screen_TAA1.h5	O	21	172.623	244.065	5659	205	73.4935	63	77	119816	4318	1556.05	1102	77	119816	4318	1556.05	1102	77	5223	269	67.8312	44	77	1008	29	13.0909	14	77	1763	73	22.8961	19	77	3140	137	40.7792	29	77	2479	102	32.1948	24	77	893	29	11.5974	9
357	/project/projectdirs/openmsi/omsi_data_private/raad0102/20210402MdR_5800_NIMS_AT_screen_TAA1.h5	O	22	173.615	255.872	6707	176	85.9872	78	78	243838	7735	3126.13	2377	78	243838	7735	3126.13	2377	78	3619	151	46.3974	34	78	1217	34	15.6026	14	78	1772	44	22.7179	24	78	2531	107	32.4487	24	78	2360	83	30.2564	29	78	827	29	10.6026	9
358	/project/projectdirs/openmsi/omsi_data_private/raad0102/20210402MdR_5800_NIMS_AT_screen_TAA1.h5	O	23	172.709	267.709	5578	151	70.6076	63	79	165139	5867	2090.37	1642	79	165139	5867	2090.37	1642	79	2877	132	36.4177	29	79	1085	53	13.7342	14	79	1674	58	21.1899	19	79	2708	107	34.2785	24	79	2227	83	28.1899	19	79	836	24	10.5823	9
359	/project/projectdirs/openmsi/omsi_data_private/raad0102/20210402MdR_5800_NIMS_AT_screen_TAA1.h5	O	24	172.872	279.615	4385	181	56.2179	44	78	109523	6661	1404.14	982	78	109523	6661	1404.14	982	78	2257	122	28.9359	19	78	962	39	12.3333	9	78	1245	58	15.9615	14	78	2554	151	32.7436	26.5	78	1887	137	24.1923	16.5	78	732	24	9.38462	9
360	/project/projectdirs/openmsi/omsi_data_private/raad0102/20210402MdR_5800_NIMS_AT_screen_TAA1.h5	P	1	185.5	6.875	6372	176	79.65	73	80	183945	5318	2299.31	1830.5	80	183945	5318	2299.31	1830.5	80	5137	230	64.2125	46.5	80	1170	34	14.625	14	80	1748	68	21.85	19	80	6577	294	82.2125	49	80	2885	142	36.0625	24	80	885	39	11.0625	9
361	/project/projectdirs/openmsi/omsi_data_private/raad0102/20210402MdR_5800_NIMS_AT_screen_TAA1.h5	P	2	184.5	19.8205	5690	142	72.9487	68	78	203726	6372	2611.87	2401.5	78	203726	6372	2611.87	2401.5	78	4513	191	57.859	53	78	1007	29	12.9103	14	78	1252	39	16.0513	14	78	3148	166	40.359	34	78	1740	58	22.3077	21.5	78	727	19	9.32051	9
362	/project/projectdirs/openmsi/omsi_data_private/raad0102/20210402MdR_5800_NIMS_AT_screen_TAA1.h5	P	3	184.5	30.7	6333	245	79.1625	75.5	80	166514	5833	2081.43	1710	80	166514	5833	2081.43	1710	80	4403	230	55.0375	39	80	1105	39	13.8125	14	80	1569	68	19.6125	14	80	6695	348	83.6875	51	80	2332	93	29.15	19	80	810	24	10.125	9
363	/project/projectdirs/openmsi/omsi_data_private/raad0102/20210402MdR_5800_NIMS_AT_screen_TAA1.h5	P	4	184.544	43.5443	5416	215	68.557	63	79	3627	191	45.9114	34	79	3627	191	45.9114	34	79	4724	264	59.7975	44	79	1001	34	12.6709	14	79	1524	63	19.2911	14	79	4327	191	54.7722	39	79	2315	93	29.3038	24	79	776	24	9.82278	9
364	/project/projectdirs/openmsi/omsi_data_private/raad0102/20210402MdR_5800_NIMS_AT_screen_TAA1.h5	P	5	184.544	55.5443	6271	269	79.3797	68	79	2281	68	28.8734	29	79	2281	68	28.8734	29	79	4422	274	55.9747	39	79	1046	34	13.2405	14	79	1689	63	21.3797	19	79	5807	303	73.5063	49	79	2550	107	32.2785	24	79	826	34	10.4557	9
365	/project/projectdirs/openmsi/omsi_data_private/raad0102/20210402MdR_5800_NIMS_AT_screen_TAA1.h5	P	6	184.544	67.4557	5317	127	67.3038	68	79	1619	58	20.4937	19	79	1619	58	20.4937	19	79	3704	147	46.8861	44	79	926	29	11.7215	9	79	1555	78	19.6835	19	79	2849	142	36.0633	29	79	2140	98	27.0886	24	79	821	24	10.3924	9
366	/project/projectdirs/openmsi/omsi_data_private/raad0102/20210402MdR_5800_NIMS_AT_screen_TAA1.h5	P	7	183.588	78.325	6145	166	76.8125	68	80	2930	83	36.625	34	80	2930	83	36.625	34	80	4441	181	55.5125	39	80	1045	29	13.0625	14	80	1730	49	21.625	19	80	6210	313	77.625	44	80	2672	127	33.4	24	80	890	24	11.125	9
367	/project/projectdirs/openmsi/omsi_data_private/raad0102/20210402MdR_5800_NIMS_AT_screen_TAA1.h5	P	8	183.575	89.2125	1874	53	23.425	19	80	1160	29	14.5	14	80	1160	29	14.5	14	80	1300	39	16.25	14	80	675	24	8.4375	9	80	810	24	10.125	9	80	1255	49	15.6875	14	80	805	24	10.0625	9	80	685	19	8.5625	9
368	/project/projectdirs/openmsi/omsi_data_private/raad0102/20210402MdR_5800_NIMS_AT_screen_TAA1.h5	P	9	185.557	102.848	6000	220	75.9494	68	79	3026	112	38.3038	34	79	3026	112	38.3038	34	79	4784	245	60.557	44	79	1146	39	14.5063	14	79	1842	83	23.3165	19	79	6858	416	86.8101	49	79	2496	102	31.5949	24	79	851	19	10.7722	9
369	/project/projectdirs/openmsi/omsi_data_private/raad0102/20210402MdR_5800_NIMS_AT_screen_TAA1.h5	P	10	184.615	114.128	5357	161	68.6795	63	78	8423	2269	107.987	58	78	8423	2269	107.987	58	78	3652	161	46.8205	34	78	932	34	11.9487	9	78	1347	49	17.2692	14	78	4161	318	53.3462	34	78	2016	102	25.8462	19	78	843	29	10.9481	9
370	/project/projectdirs/openmsi/omsi_data_private/raad0102/20210402MdR_5800_NIMS_AT_screen_TAA1.h5	P	11	185.623	125.935	4949	151	64.2727	58	77	7890	352	102.468	88	77	7890	352	102.468	88	77	4755	230	61.7532	49	77	1023	29	13.2857	14	77	1503	49	19.5195	19	77	3576	284	46.4416	34	77	2117	112	27.4935	24	77	748	19	9.71429	9
371	/project/projectdirs/openmsi/omsi_data_private/raad0102/20210402MdR_5800_NIMS_AT_screen_TAA1.h5	P	12	185.615	137.872	5431	156	69.6282	68	78	9612	318	123.231	109.5	78	9612	318	123.231	109.5	78	4085	166	52.3718	41.5	78	992	29	12.7179	14	78	1417	44	18.1667	14	78	2606	147	33.4103	24	78	2044	88	26.2051	19	78	772	19	9.89744	9
372	/project/projectdirs/openmsi/omsi_data_private/raad0102/20210402MdR_5800_NIMS_AT_screen_TAA1.h5	P	13	184.633	148.81	6131	220	77.6076	68	79	188827	9269	2390.22	1338	79	188827	9269	2390.22	1338	79	3591	196	45.4557	29	79	1141	29	14.443	14	79	1538	63	19.4684	14	79	2710	186	34.3038	19	79	1838	98	23.2658	14	79	791	19	10.0127	9
373	/project/projectdirs/openmsi/omsi_data_private/raad0102/20210402MdR_5800_NIMS_AT_screen_TAA1.h5	P	14	185.65	160.688	7509	235	93.8625	85.5	80	125828	7308	1572.85	980	80	125828	7308	1572.85	980	80	2958	176	36.975	26.5	80	1200	29	15	14	80	1676	68	20.95	19	80	2030	191	25.375	14	80	2075	137	25.9375	19	80	795	19	9.9375	9
374	/project/projectdirs/openmsi/omsi_data_private/raad0102/20210402MdR_5800_NIMS_AT_screen_TAA1.h5	P	15	183.675	172.588	5421	205	67.7625	55.5	80	122265	6897	1528.31	1070.5	80	122265	6897	1528.31	1070.5	80	2362	166	29.525	24	80	1100	34	13.75	14	80	1335	49	16.6875	14	80	1771	196	22.1375	14	80	1596	117	19.95	14	80	725	24	9.0625	9
375	/project/projectdirs/openmsi/omsi_data_private/raad0102/20210402MdR_5800_NIMS_AT_screen_TAA1.h5	P	16	183.7	186.5	5280	269	66	49	80	119323	6823	1491.54	1019	80	119323	6823	1491.54	1019	80	2518	137	31.475	19	80	925	34	11.5625	9	80	1421	68	17.7625	14	80	3294	299	41.175	24	80	1977	132	24.7125	14	80	780	29	9.75	9
376	/project/projectdirs/openmsi/omsi_data_private/raad0102/20210402MdR_5800_NIMS_AT_screen_TAA1.h5	P	17	185.728	196.444	7272	200	89.7778	78	81	184901	6294	2282.73	1848	81	184901	6294	2282.73	1848	81	2912	132	35.9506	29	81	1054	39	13.0123	14	81	1582	63	19.5309	19	81	3282	171	40.5185	29	81	2102	88	25.9506	19	81	824	24	10.1728	9
377	/project/projectdirs/openmsi/omsi_data_private/raad0102/20210402MdR_5800_NIMS_AT_screen_TAA1.h5	P	18	184.734	209.392	6803	240	86.1139	78	79	181274	7901	2294.61	1588	79	181274	7901	2294.61	1588	79	3159	166	39.9873	24	79	1086	34	13.7468	14	79	1559	68	19.7342	14	79	3396	205	42.9873	29	79	2147	132	27.1772	19	79	831	24	10.519	9
378	/project/projectdirs/openmsi/omsi_data_private/raad0102/20210402MdR_5800_NIMS_AT_screen_TAA1.h5	P	19	183.709	220.291	8596	230	108.81	102	79	249265	7955	3155.25	2151	79	249265	7955	3155.25	2151	79	4734	200	59.9241	39	79	1240	58	15.6962	14	79	2184	78	27.6456	24	79	5360	250	67.8481	44	79	3054	112	38.6582	29	79	961	29	12.1646	9
379	/project/projectdirs/openmsi/omsi_data_private/raad0102/20210402MdR_5800_NIMS_AT_screen_TAA1.h5	P	20	184.667	232.244	6791	191	87.0641	83	78	145599	6176	1866.65	1391.5	78	145599	6176	1866.65	1391.5	78	2887	112	37.0128	29	78	1147	39	14.7051	14	78	1686	83	21.6154	19	78	3200	176	41.0256	34	78	2239	112	28.7051	24	78	767	19	9.83333	9
380	/project/projectdirs/openmsi/omsi_data_private/raad0102/20210402MdR_5800_NIMS_AT_screen_TAA1.h5	P	21	186.615	245.128	6917	210	88.6795	68	78	182600	6906	2341.03	1752	78	182600	6906	2341.03	1752	78	3064	142	39.2821	29	78	1082	34	13.8718	14	78	1710	53	21.9231	19	78	4207	176	53.9359	44	78	2368	112	30.359	24	78	792	29	10.1538	9
381	/project/projectdirs/openmsi/omsi_data_private/raad0102/20210402MdR_5800_NIMS_AT_screen_TAA1.h5	P	22	184.618	257	5720	240	75.2632	68	76	178879	7578	2353.67	1869.5	76	178879	7578	2353.67	1869.5	76	3303	161	43.4605	29	76	1069	34	14.0658	14	76	1700	58	22.3684	19	76	3321	235	43.6974	31.5	76	2590	151	34.0789	24	76	814	19	10.7105	9
382	/project/projectdirs/openmsi/omsi_data_private/raad0102/20210402MdR_5800_NIMS_AT_screen_TAA1.h5	P	23	185.615	267.872	7030	205	90.1282	85.5	78	203135	8377	2604.29	1869.5	78	203135	8377	2604.29	1869.5	78	3692	191	47.3333	31.5	78	1212	44	15.5385	14	78	1774	83	22.7436	19	78	3258	191	41.7692	24	78	2529	102	32.4231	24	78	807	24	10.3462	9
383	/project/projectdirs/openmsi/omsi_data_private/raad0102/20210402MdR_5800_NIMS_AT_screen_TAA1.h5	P	24	185.709	280.709	6475	196	81.962	68	79	201479	7818	2550.37	1740	79	201479	7818	2550.37	1740	79	3785	176	47.9114	29	79	1201	34	15.2025	14	79	1760	63	22.2785	19	79	3037	147	38.443	29	79	2673	127	33.8354	24	79	801	24	10.1392	9
[truncated: 131 more columns]

## Sheet: MSI TAR raw data
index	file	row	column	row-centroid	col-centroid	849.2263 Sum	849.2263 Max	849.2263 Mean	849.2263 Median	849.2263 NumPixels	863.2419 Sum	863.2419 Max	863.2419 Mean	863.2419 Median	863.2419 NumPixels	863.2420 Sum	863.2420 Max	863.2420 Mean	863.2420 Median	863.2420 NumPixels	877.2576 Sum	877.2576 Max	877.2576 Mean	877.2576 Median	877.2576 NumPixels	879.2369 Sum	879.2369 Max	879.2369 Mean	879.2369 Median	879.2369 NumPixels	889.2576 Sum	889.2576 Max	889.2576 Mean	889.2576 Median	889.2576 NumPixels	891.2733 Sum	891.2733 Max	891.2733 Mean	891.2733 Median	891.2733 NumPixels	893.2525 Sum	893.2525 Max	893.2525 Mean	893.2525 Median	893.2525 NumPixels	895.2140 Sum	895.2140 Max	895.2140 Mean	895.2140 Median
0	/project/projectdirs/openmsi/omsi_data_private/raad0102/20210401MdR_5800_NIMS_AT_screen_TAR1.h5	A	1	7.12821	9.38462	17070	602	218.846	134.5	78	3464	132	44.4103	41.5	78	3464	132	44.4103	41.5	78	3935	205	50.4487	34	78	1855	53	23.7821	19	78	2777	102	35.6026	26.5	78	4928	205	63.1795	49	78	2706	98	34.6923	29	78	2891	93	37.0641	31.5
1	/project/projectdirs/openmsi/omsi_data_private/raad0102/20210401MdR_5800_NIMS_AT_screen_TAR1.h5	A	2	7.12821	21.3846	4327	196	55.4744	49	78	1884	63	24.1538	19	78	1884	63	24.1538	19	78	1930	73	24.7436	24	78	1277	34	16.3718	14	78	1697	49	21.7564	19	78	2417	98	30.9872	26.5	78	2131	88	27.3205	24	78	3136	205	40.2051	29
2	/project/projectdirs/openmsi/omsi_data_private/raad0102/20210401MdR_5800_NIMS_AT_screen_TAR1.h5	A	3	6.35065	32.1818	5586	284	72.5455	39	77	2453	112	31.8571	19	77	2453	112	31.8571	19	77	3209	166	41.6753	19	77	1313	49	17.0519	14	77	2757	122	35.8052	19	77	4027	196	52.2987	29	77	3073	132	39.9091	19	77	2563	117	33.2857	19
3	/project/projectdirs/openmsi/omsi_data_private/raad0102/20210401MdR_5800_NIMS_AT_screen_TAR1.h5	A	4	4.37662	45.9351	11550	514	150	102	77	3527	137	45.8052	39	77	3527	137	45.8052	39	77	4417	215	57.3636	39	77	1753	49	22.7662	19	77	2701	98	35.0779	29	77	5966	343	77.4805	49	77	3265	147	42.4026	34	77	4675	210	60.7143	49
4	/project/projectdirs/openmsi/omsi_data_private/raad0102/20210401MdR_5800_NIMS_AT_screen_TAR1.h5	A	5	7.30769	56.7692	4667	235	59.8333	46.5	78	2314	93	29.6667	21.5	78	2314	93	29.6667	21.5	78	2300	78	29.4872	24	78	1401	53	17.9615	19	78	2103	122	26.9615	24	78	3545	166	45.4487	34	78	2315	107	29.6795	24	78	3316	303	42.5128	29
5	/project/projectdirs/openmsi/omsi_data_private/raad0102/20210401MdR_5800_NIMS_AT_screen_TAR1.h5	A	6	7.24359	68.6667	5902	196	75.6667	68	78	2884	102	36.9744	29	78	2884	102	36.9744	29	78	2692	112	34.5128	29	78	1517	39	19.4487	19	78	2128	93	27.2821	24	78	5389	303	69.0897	58	78	2926	112	37.5128	39	78	3927	225	50.3462	44
6	/project/projectdirs/openmsi/omsi_data_private/raad0102/20210401MdR_5800_NIMS_AT_screen_TAR1.h5	A	7	7.12821	81.6154	5999	313	76.9103	68	78	2570	88	32.9487	29	78	2570	88	32.9487	29	78	3144	205	40.3077	29	78	1632	44	20.9231	19	78	2463	117	31.5769	19	78	5425	264	69.5513	49	78	3434	196	44.0256	29	78	5328	372	68.3077	39
7	/project/projectdirs/openmsi/omsi_data_private/raad0102/20210401MdR_5800_NIMS_AT_screen_TAR1.h5	A	8	7.1519	92.557	4091	230	51.7848	44	79	1664	58	21.0633	19	79	1664	58	21.0633	19	79	1871	83	23.6835	19	79	1386	39	17.5443	19	79	1664	73	21.0633	19	79	2169	117	27.4557	24	79	1978	83	25.038	24	79	3554	259	44.9873	29
8	/project/projectdirs/openmsi/omsi_data_private/raad0102/20210401MdR_5800_NIMS_AT_screen_TAR1.h5	A	9	7.1519	104.443	5816	181	73.6203	63	79	2398	63	30.3544	29	79	2398	63	30.3544	29	79	2501	68	31.6582	29	79	1626	44	20.5823	19	79	2062	68	26.1013	24	79	3213	112	40.6709	39	79	2584	83	32.7089	29	79	4638	171	58.7089	53
9	/project/projectdirs/openmsi/omsi_data_private/raad0102/20210401MdR_5800_NIMS_AT_screen_TAR1.h5	A	10	7.2125	117.425	5358	166	66.975	63	80	2515	83	31.4375	26.5	80	2515	83	31.4375	26.5	80	2603	112	32.5375	24	80	1505	34	18.8125	19	80	2261	102	28.2625	24	80	3715	156	46.4375	34	80	2738	117	34.225	29	80	4629	289	57.8625	49
10	/project/projectdirs/openmsi/omsi_data_private/raad0102/20210401MdR_5800_NIMS_AT_screen_TAR1.h5	A	11	7.29114	128.291	8823	220	111.684	112	79	3931	98	49.7595	49	79	3931	98	49.7595	49	79	3475	122	43.9873	44	79	1760	53	22.2785	19	79	2879	83	36.443	34	79	5851	254	74.0633	68	79	3735	166	47.2785	44	79	7198	284	91.1139	83
11	/project/projectdirs/openmsi/omsi_data_private/raad0102/20210401MdR_5800_NIMS_AT_screen_TAR1.h5	A	12	7.38462	140.128	6558	166	84.0769	83	78	3323	132	42.6026	39	78	3323	132	42.6026	39	78	2865	93	36.7308	34	78	1697	44	21.7564	19	78	2330	58	29.8718	29	78	4462	289	57.2051	49	78	3087	147	39.5769	36.5	78	4962	186	63.6154	53
12	/project/projectdirs/openmsi/omsi_data_private/raad0102/20210401MdR_5800_NIMS_AT_screen_TAR1.h5	A	13	7.37662	151.065	6732	446	87.4286	29	77	2608	137	33.8701	19	77	2608	137	33.8701	19	77	4226	259	54.8831	19	77	1451	73	18.8442	14	77	3404	210	44.2078	19	77	3925	235	50.974	19	77	3562	200	46.2597	19	77	15806	1200	205.273	34
13	/project/projectdirs/openmsi/omsi_data_private/raad0102/20210401MdR_5800_NIMS_AT_screen_TAR1.h5	A	14	7.37662	161.935	7113	500	92.3766	29	77	2206	122	28.6494	19	77	2206	122	28.6494	19	77	3198	205	41.5325	19	77	1341	53	17.4156	14	77	2669	132	34.6623	19	77	3429	279	44.5325	19	77	2629	156	34.1429	19	77	11874	784	154.208	49
14	/project/projectdirs/openmsi/omsi_data_private/raad0102/20210401MdR_5800_NIMS_AT_screen_TAR1.h5	A	15	5.38462	174.872	15154	1014	194.282	68	78	3668	196	47.0256	24	78	3668	196	47.0256	24	78	5824	303	74.6667	29	78	1891	68	24.2436	19	78	4017	250	51.5	24	78	6978	431	89.4615	44	78	4338	264	55.6154	24	78	18581	1034	238.218	58
15	/project/projectdirs/openmsi/omsi_data_private/raad0102/20210401MdR_5800_NIMS_AT_screen_TAR1.h5	A	16	7.29114	186.709	6015	441	76.1392	44	79	2925	210	37.0253	24	79	2925	210	37.0253	24	79	3859	313	48.8481	29	79	1642	73	20.7848	14	79	3069	220	38.8481	24	79	5855	416	74.1139	39	79	4254	303	53.8481	24	79	13357	1049	169.076	78
16	/project/projectdirs/openmsi/omsi_data_private/raad0102/20210401MdR_5800_NIMS_AT_screen_TAR1.h5	A	17	8	200.382	9015	485	118.618	58	76	3231	200	42.5132	24	76	3231	200	42.5132	24	76	4176	250	54.9474	26.5	76	1669	73	21.9605	19	76	3083	147	40.5658	29	76	7375	465	97.0395	49	76	3592	205	47.2632	24	76	16917	946	222.592	93
17	/project/projectdirs/openmsi/omsi_data_private/raad0102/20210401MdR_5800_NIMS_AT_screen_TAR1.h5	A	18	6.35443	211.532	13199	941	167.076	63	79	5320	303	67.3418	29	79	5320	303	67.3418	29	79	7762	455	98.2532	34	79	2362	88	29.8987	24	79	5311	303	67.2278	29	79	12209	598	154.544	68	79	5767	352	73	29	79	27039	1656	342.266	107
18	/project/projectdirs/openmsi/omsi_data_private/raad0102/20210401MdR_5800_NIMS_AT_screen_TAR1.h5	A	19	8.35443	221.468	9195	553	116.392	58	79	3540	171	44.8101	24	79	3540	171	44.8101	24	79	5037	338	63.7595	34	79	2020	117	25.5696	19	79	3585	230	45.3797	29	79	8182	450	103.57	58	79	4572	269	57.8734	39	79	17613	1127	222.949	93
19	/project/projectdirs/openmsi/omsi_data_private/raad0102/20210401MdR_5800_NIMS_AT_screen_TAR1.h5	A	20	7.37037	233.37	9423	436	116.333	68	81	3652	137	45.0864	34	81	3652	137	45.0864	34	81	5674	264	70.0494	39	81	2062	73	25.4568	19	81	4076	166	50.321	29	81	7792	362	96.1975	63	81	4420	200	54.5679	29	81	18083	779	223.247	117
20	/project/projectdirs/openmsi/omsi_data_private/raad0102/20210401MdR_5800_NIMS_AT_screen_TAR1.h5	A	21	7.425	247.213	7656	333	95.7	60.5	80	3359	127	41.9875	29	80	3359	127	41.9875	29	80	5216	264	65.2	34	80	1958	78	24.475	19	80	3890	161	48.625	29	80	6525	284	81.5625	49	80	4550	171	56.875	34	80	35583	1558	444.788	212.5
21	/project/projectdirs/openmsi/omsi_data_private/raad0102/20210401MdR_5800_NIMS_AT_screen_TAR1.h5	A	22	6.44304	259.152	9120	426	115.443	93	79	4600	151	58.2278	49	79	4600	151	58.2278	49	79	5355	348	67.7848	53	79	2003	63	25.3544	24	79	3997	196	50.5949	39	79	11081	666	140.266	107	79	4592	250	58.1266	53	79	23605	1509	298.797	230
22	/project/projectdirs/openmsi/omsi_data_private/raad0102/20210401MdR_5800_NIMS_AT_screen_TAR1.h5	A	23	7.38158	270	10892	455	143.316	117	76	5463	196	71.8816	63	76	5463	196	71.8816	63	76	7648	421	100.632	65.5	76	2116	73	27.8421	24	76	5394	269	70.9737	53	76	11497	553	151.276	117	76	6509	328	85.6447	58	76	29359	1446	386.303	274
23	/project/projectdirs/openmsi/omsi_data_private/raad0102/20210401MdR_5800_NIMS_AT_screen_TAR1.h5	A	24	8.44304	280.848	11973	568	151.557	112	79	5720	186	72.4051	63	79	5720	186	72.4051	63	79	8636	519	109.316	58	79	2266	68	28.6835	24	79	5681	245	71.9114	49	79	10675	367	135.127	122	79	6872	338	86.9873	53	79	35523	1593	449.658	284
24	/project/projectdirs/openmsi/omsi_data_private/raad0102/20210401MdR_5800_NIMS_AT_screen_TAR1.h5	B	1	18.0649	9.37662	4871	269	63.2597	34	77	2043	73	26.5325	19	77	2043	73	26.5325	19	77	2527	112	32.8182	19	77	1218	49	15.8182	14	77	2107	98	27.3636	19	77	3231	147	41.961	29	77	2552	132	33.1429	24	77	3139	147	40.7662	24
25	/project/projectdirs/openmsi/omsi_data_private/raad0102/20210401MdR_5800_NIMS_AT_screen_TAR1.h5	B	2	19.0649	22.3766	8773	382	113.935	73	77	3067	142	39.8312	29	77	3067	142	39.8312	29	77	4635	200	60.1948	29	77	1672	58	21.7143	19	77	3824	151	49.6623	29	77	7234	299	93.9481	68	77	4151	176	53.9091	34	77	6543	294	84.974	53
26	/project/projectdirs/openmsi/omsi_data_private/raad0102/20210401MdR_5800_NIMS_AT_screen_TAR1.h5	B	3	18.0667	33.2533	11642	720	155.227	49	75	3029	161	40.3867	24	75	3029	161	40.3867	24	75	3929	196	52.3867	24	75	1523	68	20.3067	14	75	3001	166	40.0133	24	75	8488	514	113.173	39	75	3260	181	43.4667	24	75	3197	186	42.6267	24
27	/project/projectdirs/openmsi/omsi_data_private/raad0102/20210401MdR_5800_NIMS_AT_screen_TAR1.h5	B	4	18.2533	43.9333	7907	460	105.427	68	75	2843	132	37.9067	24	75	2843	132	37.9067	24	75	3551	181	47.3467	29	75	1558	58	20.7733	19	75	2713	142	36.1733	24	75	6623	362	88.3067	63	75	2971	151	39.6133	24	75	2757	132	36.76	24
28	/project/projectdirs/openmsi/omsi_data_private/raad0102/20210401MdR_5800_NIMS_AT_screen_TAR1.h5	B	5	18.1282	57.6154	10742	759	137.718	39	78	3012	166	38.6154	19	78	3012	166	38.6154	19	78	4257	259	54.5769	19	78	1715	88	21.9872	14	78	3366	156	43.1538	21.5	78	8096	529	103.795	26.5	78	3487	196	44.7051	21.5	78	2569	122	32.9359	24
29	/project/projectdirs/openmsi/omsi_data_private/raad0102/20210401MdR_5800_NIMS_AT_screen_TAR1.h5	B	6	19.1282	68.6154	2803	151	35.9359	24	78	1504	63	19.2821	14	78	1504	63	19.2821	14	78	2849	240	36.5256	19	78	1237	44	15.859	14	78	1455	68	18.6538	14	78	2422	156	31.0513	19	78	1917	98	24.5769	14	78	2396	171	30.7179	16.5
30	/project/projectdirs/openmsi/omsi_data_private/raad0102/20210401MdR_5800_NIMS_AT_screen_TAR1.h5	B	7	19.1282	79.6154	4251	230	54.5	44	78	2216	98	28.4103	19	78	2216	98	28.4103	19	78	2655	132	34.0385	24	78	1482	44	19	14	78	2286	102	29.3077	24	78	4908	279	62.9231	36.5	78	2813	147	36.0641	24	78	3366	225	43.1538	29
31	/project/projectdirs/openmsi/omsi_data_private/raad0102/20210401MdR_5800_NIMS_AT_screen_TAR1.h5	B	8	20.1519	90.557	6227	200	78.8228	73	79	3077	93	38.9494	34	79	3077	93	38.9494	34	79	3269	156	41.3797	39	79	1576	44	19.9494	19	79	2857	122	36.1646	29	79	6833	269	86.4937	63	79	3474	171	43.9747	34	79	6014	303	76.1266	53
32	/project/projectdirs/openmsi/omsi_data_private/raad0102/20210401MdR_5800_NIMS_AT_screen_TAR1.h5	B	9	20.1519	106.443	4827	191	61.1013	58	79	2369	73	29.9873	24	79	2369	73	29.9873	24	79	2269	102	28.7215	24	79	1366	29	17.2911	19	79	2028	58	25.6709	24	79	3909	205	49.481	39	79	2278	88	28.8354	24	79	4401	245	55.7089	44
33	/project/projectdirs/openmsi/omsi_data_private/raad0102/20210401MdR_5800_NIMS_AT_screen_TAR1.h5	B	10	18.1282	116.385	5995	254	76.859	53	78	2526	117	32.3846	24	78	2526	117	32.3846	24	78	3577	151	45.859	24	78	1562	44	20.0256	19	78	2933	117	37.6026	24	78	5584	264	71.5897	44	78	3205	142	41.0897	26.5	78	5411	259	69.3718	34
34	/project/projectdirs/openmsi/omsi_data_private/raad0102/20210401MdR_5800_NIMS_AT_screen_TAR1.h5	B	11	18.2436	128.333	10629	514	136.269	73	78	2894	127	37.1026	26.5	78	2894	127	37.1026	26.5	78	3756	210	48.1538	24	78	1669	68	21.3974	19	78	2767	137	35.4744	24	78	6292	406	80.6667	39	78	2784	127	35.6923	24	78	2742	112	35.1538	29
35	/project/projectdirs/openmsi/omsi_data_private/raad0102/20210401MdR_5800_NIMS_AT_screen_TAR1.h5	B	12	18.3846	140.128	10206	392	130.846	95.5	78	3711	132	47.5769	34	78	3711	132	47.5769	34	78	5539	245	71.0128	34	78	1692	49	21.6923	19	78	4052	176	51.9487	31.5	78	7737	313	99.1923	58	78	4170	191	53.4615	44	78	5534	240	70.9487	44
36	/project/projectdirs/openmsi/omsi_data_private/raad0102/20210401MdR_5800_NIMS_AT_screen_TAR1.h5	B	13	19.3766	151.065	13988	901	181.662	63	77	3881	191	50.4026	24	77	3881	191	50.4026	24	77	5333	348	69.2597	24	77	1978	73	25.6883	19	77	3515	191	45.6494	24	77	10540	539	136.883	49	77	4124	254	53.5584	24	77	18840	1181	244.675	63
37	/project/projectdirs/openmsi/omsi_data_private/raad0102/20210401MdR_5800_NIMS_AT_screen_TAR1.h5	B	14	18.3846	161.872	10678	500	136.897	58	78	3806	161	48.7949	24	78	3806	161	48.7949	24	78	6576	338	84.3077	24	78	1955	83	25.0641	19	78	4654	205	59.6667	29	78	9840	480	126.154	48.5	78	5108	254	65.4872	24	78	24717	1240	316.885	68
38	/project/projectdirs/openmsi/omsi_data_private/raad0102/20210401MdR_5800_NIMS_AT_screen_TAR1.h5	B	15	19.2911	174.709	11657	500	147.557	78	79	4542	210	57.4937	39	79	4542	210	57.4937	39	79	6947	333	87.9367	49	79	2123	73	26.8734	24	79	5266	250	66.6582	39	79	10954	455	138.658	122	79	5998	289	75.9241	44	79	15288	730	193.519	107
39	/project/projectdirs/openmsi/omsi_data_private/raad0102/20210401MdR_5800_NIMS_AT_screen_TAR1.h5	B	16	19.2436	188.667	13644	519	174.923	107	78	4320	161	55.3846	49	78	4320	161	55.3846	49	78	6336	225	81.2308	53	78	2091	73	26.8077	24	78	4549	176	58.3205	41.5	78	9206	426	118.026	80.5	78	4581	176	58.7308	44	78	12680	509	162.564	97.5
40	/project/projectdirs/openmsi/omsi_data_private/raad0102/20210401MdR_5800_NIMS_AT_screen_TAR1.h5	B	17	19.2125	199.575	7471	436	93.3875	63	80	2807	151	35.0875	24	80	2807	151	35.0875	24	80	3854	220	48.175	29	80	1644	53	20.55	19	80	2996	171	37.45	26.5	80	6026	362	75.325	49	80	3503	220	43.7875	24	80	10704	622	133.8	70.5
41	/project/projectdirs/openmsi/omsi_data_private/raad0102/20210401MdR_5800_NIMS_AT_screen_TAR1.h5	B	18	19.3	212.5	9447	696	118.088	46.5	80	3541	186	44.2625	24	80	3541	186	44.2625	24	80	5845	387	73.0625	29	80	1786	63	22.325	19	80	3953	220	49.4125	24	80	8494	553	106.175	44	80	4846	264	60.575	24	80	10339	651	129.238	34
42	/project/projectdirs/openmsi/omsi_data_private/raad0102/20210401MdR_5800_NIMS_AT_screen_TAR1.h5	B	19	19.325	223.412	13303	745	166.287	93	80	5794	250	72.425	51	80	5794	250	72.425	51	80	8465	441	105.812	58	80	2455	102	30.6875	24	80	5891	333	73.6375	44	80	17272	769	215.9	129.5	80	6618	308	82.725	39	80	20428	960	255.35	137
43	/project/projectdirs/openmsi/omsi_data_private/raad0102/20210401MdR_5800_NIMS_AT_screen_TAR1.h5	B	20	19.2911	234.291	11699	563	148.089	88	79	5250	210	66.4557	44	79	5250	210	66.4557	44	79	7825	431	99.0506	44	79	2314	78	29.2911	24	79	5320	274	67.3418	39	79	15661	740	198.241	142	79	6448	348	81.6203	44	79	25000	1230	316.456	151
44	/project/projectdirs/openmsi/omsi_data_private/raad0102/20210401MdR_5800_NIMS_AT_screen_TAR1.h5	B	21	19.3846	247.128	14774	651	189.41	109.5	78	6246	225	80.0769	68	78	6246	225	80.0769	68	78	9505	401	121.859	73	78	2709	98	34.7308	26.5	78	6175	269	79.1667	49	78	17262	691	221.308	149	78	7433	318	95.2949	58	78	23125	931	296.474	166
45	/project/projectdirs/openmsi/omsi_data_private/raad0102/20210401MdR_5800_NIMS_AT_screen_TAR1.h5	B	22	19.3846	258.128	7278	446	93.3077	63	78	2975	166	38.141	29	78	2975	166	38.141	29	78	3983	274	51.0641	36.5	78	1546	53	19.8205	19	78	2943	161	37.7308	24	78	5881	338	75.3974	58	78	3194	196	40.9487	29	78	12092	740	155.026	98
46	/project/projectdirs/openmsi/omsi_data_private/raad0102/20210401MdR_5800_NIMS_AT_screen_TAR1.h5	B	23	19.3846	270.872	8396	401	107.641	73	78	3373	137	43.2436	34	78	3373	137	43.2436	34	78	5810	338	74.4872	41.5	78	1740	53	22.3077	19	78	3818	171	48.9487	34	78	7055	348	90.4487	63	78	4050	205	51.9231	34	78	22521	1039	288.731	181
47	/project/projectdirs/openmsi/omsi_data_private/raad0102/20210401MdR_5800_NIMS_AT_screen_TAR1.h5	B	24	19.443	281.848	8320	318	105.316	83	79	2907	122	36.7975	29	79	2907	122	36.7975	29	79	3699	191	46.8228	34	79	1631	49	20.6456	19	79	2957	117	37.4304	29	79	4078	166	51.6203	44	79	2783	107	35.2278	24	79	11421	573	144.57	98
48	/project/projectdirs/openmsi/omsi_data_private/raad0102/20210401MdR_5800_NIMS_AT_screen_TAR1.h5	C	1	29.9351	8.37662	2926	161	38	29	77	1702	58	22.1039	19	77	1702	58	22.1039	19	77	1665	73	21.6234	19	77	1202	53	15.6104	14	77	1650	58	21.4286	19	77	2640	205	34.2857	24	77	1755	73	22.7922	19	77	2891	264	37.5455	24
49	/project/projectdirs/openmsi/omsi_data_private/raad0102/20210401MdR_5800_NIMS_AT_screen_TAR1.h5	C	2	31.875	22.5	3593	191	44.9125	29	80	1956	78	24.45	19	80	1956	78	24.45	19	80	1979	93	24.7375	19	80	1255	34	15.6875	14	80	1700	63	21.25	19	80	3690	240	46.125	24	80	2029	83	25.3625	19	80	3549	235	44.3625	24
50	/project/projectdirs/openmsi/omsi_data_private/raad0102/20210401MdR_5800_NIMS_AT_screen_TAR1.h5	C	3	29.6234	33.0649	4989	200	64.7922	63	77	2318	68	30.1039	29	77	2318	68	30.1039	29	77	2344	78	30.4416	29	77	1468	39	19.0649	19	77	2079	88	27	24	77	4271	137	55.4675	49	77	2592	117	33.6623	29	77	5811	259	75.4675	63
51	/project/projectdirs/openmsi/omsi_data_private/raad0102/20210401MdR_5800_NIMS_AT_screen_TAR1.h5	C	4	30.9333	44.7467	5275	166	70.3333	68	75	2319	73	30.92	29	75	2319	73	30.92	29	75	2326	78	31.0133	29	75	1415	44	18.8667	19	75	2001	73	26.68	24	75	4378	156	58.3733	53	75	2382	117	31.76	29	75	4330	303	57.7333	53
52	/project/projectdirs/openmsi/omsi_data_private/raad0102/20210401MdR_5800_NIMS_AT_screen_TAR1.h5	C	5	31.0649	55.6234	5747	205	74.6364	68	77	2422	73	31.4545	29	77	2422	73	31.4545	29	77	2548	78	33.0909	29	77	1468	44	19.0649	19	77	2245	68	29.1558	29	77	4514	200	58.6234	53	77	2592	83	33.6623	34	77	5320	181	69.0909	63
53	/project/projectdirs/openmsi/omsi_data_private/raad0102/20210401MdR_5800_NIMS_AT_screen_TAR1.h5	C	6	31.0649	68.6234	5457	191	70.8701	68	77	2359	68	30.6364	29	77	2359	68	30.6364	29	77	2561	88	33.2597	34	77	1413	44	18.3506	19	77	2049	53	26.6104	24	77	4786	137	62.1558	58	77	2508	83	32.5714	29	77	4882	210	63.4026	58
54	/project/projectdirs/openmsi/omsi_data_private/raad0102/20210401MdR_5800_NIMS_AT_screen_TAR1.h5	C	7	30.1282	79.6154	4497	230	57.6538	39	78	2442	93	31.3077	19	78	2442	93	31.3077	19	78	2974	151	38.1282	24	78	1416	58	18.1538	14	78	2498	112	32.0256	24	78	5125	338	65.7051	39	78	2579	122	33.0641	19	78	3659	147	46.9103	31.5
55	/project/projectdirs/openmsi/omsi_data_private/raad0102/20210401MdR_5800_NIMS_AT_screen_TAR1.h5	C	8	31.125	92.5	4140	200	51.75	34	80	2372	93	29.65	21.5	80	2372	93	29.65	21.5	80	2587	176	32.3375	19	80	1360	49	17	14	80	2311	107	28.8875	19	80	5331	284	66.6375	29	80	2743	156	34.2875	19	80	4375	250	54.6875	24
56	/project/projectdirs/openmsi/omsi_data_private/raad0102/20210401MdR_5800_NIMS_AT_screen_TAR1.h5	C	9	31.1519	103.443	4705	171	59.557	53	79	2811	107	35.5823	34	79	2811	107	35.5823	34	79	2714	112	34.3544	29	79	1321	34	16.7215	14	79	2239	78	28.3418	24	79	5032	220	63.6962	53	79	2892	127	36.6076	29	79	5783	299	73.2025	49
57	/project/projectdirs/openmsi/omsi_data_private/raad0102/20210401MdR_5800_NIMS_AT_screen_TAR1.h5	C	10	31.1282	117.385	4992	250	64	44	78	2176	73	27.8974	19	78	2176	73	27.8974	19	78	15639	1068	200.5	78	78	2081	93	26.6795	19	78	2096	122	26.8718	19	78	5955	372	76.3462	34	78	2682	137	34.3846	24	78	4669	313	59.859	29
58	/project/projectdirs/openmsi/omsi_data_private/raad0102/20210401MdR_5800_NIMS_AT_screen_TAR1.h5	C	11	31.1282	128.385	5186	200	66.4872	53	78	2393	88	30.6795	29	78	2393	88	30.6795	29	78	21262	1460	272.59	134.5	78	2291	117	29.3718	19	78	2347	98	30.0897	24	78	3846	196	49.3077	39	78	2910	117	37.3077	31.5	78	5521	303	70.7821	49
59	/project/projectdirs/openmsi/omsi_data_private/raad0102/20210401MdR_5800_NIMS_AT_screen_TAR1.h5	C	12	31.3766	140.065	5897	220	76.5844	73	77	2706	88	35.1429	34	77	2706	88	35.1429	34	77	33807	1823	439.052	289	77	2930	117	38.0519	29	77	2448	83	31.7922	24	77	5047	240	65.5455	49	77	2965	137	38.5065	34	77	6536	397	84.8831	58
60	/project/projectdirs/openmsi/omsi_data_private/raad0102/20210401MdR_5800_NIMS_AT_screen_TAR1.h5	C	13	31.3766	150.935	10293	504	133.675	83	77	4652	205	60.4156	39	77	4652	205	60.4156	39	77	7162	323	93.013	58	77	2021	83	26.2468	19	77	5162	240	67.039	39	77	10918	470	141.792	83	77	5559	269	72.1948	49	77	37883	1661	491.987	274
61	/project/projectdirs/openmsi/omsi_data_private/raad0102/20210401MdR_5800_NIMS_AT_screen_TAR1.h5	C	14	31.2911	163.709	9829	421	124.418	63	79	4539	215	57.4557	39	79	4539	215	57.4557	39	79	7693	387	97.3797	44	79	2075	73	26.2658	19	79	5547	245	70.2152	39	79	13037	593	165.025	88	79	6484	392	82.0759	39	79	32416	1823	410.329	196
62	/project/projectdirs/openmsi/omsi_data_private/raad0102/20210401MdR_5800_NIMS_AT_screen_TAR1.h5	C	15	31.1899	175.633	14013	539	177.38	98	79	5546	196	70.2025	53	79	5546	196	70.2025	53	79	9058	343	114.658	58	79	2338	68	29.5949	24	79	6576	250	83.2405	49	79	18194	637	230.304	176	79	7960	323	100.759	58	79	31536	1250	399.19	191
63	/project/projectdirs/openmsi/omsi_data_private/raad0102/20210401MdR_5800_NIMS_AT_screen_TAR1.h5	C	16	31.1519	186.557	11595	529	146.772	102	79	5242	220	66.3544	53	79	5242	220	66.3544	53	79	7483	387	94.7215	53	79	2222	73	28.1266	24	79	5528	318	69.9747	49	79	13490	715	170.759	117	79	6262	313	79.2658	58	79	19223	970	243.329	166
64	/project/projectdirs/openmsi/omsi_data_private/raad0102/20210401MdR_5800_NIMS_AT_screen_TAR1.h5	C	17	31.1519	199.557	12088	583	153.013	73	79	5575	235	70.5696	39	79	5575	235	70.5696	39	79	10019	441	126.823	49	79	2263	88	28.6456	19	79	6867	318	86.9241	39	79	17058	696	215.924	88	79	8221	357	104.063	44	79	32561	1313	412.165	181
65	/project/projectdirs/openmsi/omsi_data_private/raad0102/20210401MdR_5800_NIMS_AT_screen_TAR1.h5	C	18	31.2125	211.425	7250	406	90.625	63	80	3609	156	45.1125	34	80	3609	156	45.1125	34	80	5195	318	64.9375	36.5	80	1747	83	21.8375	19	80	3893	176	48.6625	34	80	10312	514	128.9	85.5	80	4589	240	57.3625	39	80	19235	1117	240.438	147
66	/project/projectdirs/openmsi/omsi_data_private/raad0102/20210401MdR_5800_NIMS_AT_screen_TAR1.h5	C	19	31.2436	222.333	12518	573	160.487	98	78	6234	274	79.9231	63	78	6234	274	79.9231	63	78	9583	485	122.859	63	78	2457	102	31.5	24	78	6359	250	81.5256	51	78	15456	750	198.154	134.5	78	7278	362	93.3077	60.5	78	19538	857	250.487	137
67	/project/projectdirs/openmsi/omsi_data_private/raad0102/20210401MdR_5800_NIMS_AT_screen_TAR1.h5	C	20	30.2911	235.291	10882	460	137.747	102	79	5546	250	70.2025	49	79	5546	250	70.2025	49	79	7787	343	98.5696	63	79	2199	63	27.8354	19	79	5379	235	68.0886	44	79	15520	740	196.456	142	79	6832	294	86.481	58	79	33923	1431	429.405	284
68	/project/projectdirs/openmsi/omsi_data_private/raad0102/20210401MdR_5800_NIMS_AT_screen_TAR1.h5	C	21	31.3846	248.128	10065	406	129.038	100	78	5267	191	67.5256	49	78	5267	191	67.5256	49	78	7223	397	92.6026	68	78	2136	68	27.3846	24	78	5220	254	66.9231	46.5	78	14324	705	183.641	139.5	78	5958	284	76.3846	53	78	29731	1441	381.167	259
69	/project/projectdirs/openmsi/omsi_data_private/raad0102/20210401MdR_5800_NIMS_AT_screen_TAR1.h5	C	22	31.3816	259	16237	617	213.645	127	76	6983	259	91.8816	83	76	6983	259	91.8816	83	76	14789	647	194.592	98	76	2951	112	38.8289	29	76	7328	259	96.4211	53	76	20618	710	271.289	186	76	8602	313	113.184	73	76	31993	1098	420.961	279
70	/project/projectdirs/openmsi/omsi_data_private/raad0102/20210401MdR_5800_NIMS_AT_screen_TAR1.h5	C	23	31.3846	269.872	11638	460	149.205	112	78	5460	205	70	58	78	5460	205	70	58	78	11439	583	146.654	90.5	78	2401	98	30.7821	24	78	6067	274	77.7821	55.5	78	14327	588	183.679	132	78	7169	323	91.9103	63	78	38669	1549	495.756	328
71	/project/projectdirs/openmsi/omsi_data_private/raad0102/20210401MdR_5800_NIMS_AT_screen_TAR1.h5	C	24	31.3333	280.756	14462	661	185.41	132	78	5968	225	76.5128	68	78	5968	225	76.5128	68	78	10505	529	134.679	73	78	2575	88	33.0128	29	78	5018	225	64.3333	44	78	13127	661	168.295	127	78	5943	269	76.1923	51	78	25826	1004	331.103	245
72	/project/projectdirs/openmsi/omsi_data_private/raad0102/20210401MdR_5800_NIMS_AT_screen_TAR1.h5	D	1	42.8718	10.3846	2362	127	30.2821	24	78	1417	49	18.1667	19	78	1417	49	18.1667	19	78	1407	34	18.0385	14	78	1112	29	14.2564	14	78	1351	53	17.3205	14	78	1593	83	20.4231	16.5	78	1512	49	19.3846	14	78	2532	132	32.4615	24
73	/project/projectdirs/openmsi/omsi_data_private/raad0102/20210401MdR_5800_NIMS_AT_screen_TAR1.h5	D	2	42.7692	21.3077	3471	98	44.5	44	78	1809	63	23.1923	19	78	1809	63	23.1923	19	78	1756	58	22.5128	19	78	1237	34	15.859	14	78	1680	58	21.5385	19	78	2661	88	34.1154	29	78	1988	63	25.4872	24	78	4827	210	61.8846	53
74	/project/projectdirs/openmsi/omsi_data_private/raad0102/20210401MdR_5800_NIMS_AT_screen_TAR1.h5	D	3	42.7467	33.0667	2630	102	35.0667	34	75	1440	44	19.2	19	75	1440	44	19.2	19	75	1490	49	19.8667	19	75	1125	49	15	14	75	1375	39	18.3333	19	75	2467	102	32.8933	29	75	1645	49	21.9333	19	75	3052	137	40.6933	29
75	/project/projectdirs/openmsi/omsi_data_private/raad0102/20210401MdR_5800_NIMS_AT_screen_TAR1.h5	D	4	41.8158	45.7632	4551	416	59.8816	29	76	2051	112	26.9868	19	76	2051	112	26.9868	19	76	3144	274	41.3684	19	76	1314	49	17.2895	14	76	2587	205	34.0395	14	76	6110	632	80.3947	19	76	3065	289	40.3289	14	76	4058	323	53.3947	24
76	/project/projectdirs/openmsi/omsi_data_private/raad0102/20210401MdR_5800_NIMS_AT_screen_TAR1.h5	D	5	41.9351	56.6234	4372	250	56.7792	39	77	1979	78	25.7013	19	77	1979	78	25.7013	19	77	2746	137	35.6623	24	77	1368	44	17.7662	14	77	2097	107	27.2338	19	77	5648	333	73.3506	39	77	2726	127	35.4026	24	77	4530	245	58.8312	34
77	/project/projectdirs/openmsi/omsi_data_private/raad0102/20210401MdR_5800_NIMS_AT_screen_TAR1.h5	D	6	41.9351	67.6234	3357	176	43.5974	29	77	1706	83	22.1558	19	77	1706	83	22.1558	19	77	2127	117	27.6234	19	77	1213	34	15.7532	14	77	1949	83	25.3117	19	77	4660	279	60.5195	29	77	2279	122	29.5974	24	77	3193	186	41.4675	24
78	/project/projectdirs/openmsi/omsi_data_private/raad0102/20210401MdR_5800_NIMS_AT_screen_TAR1.h5	D	7	42.9103	80.5641	5310	245	68.0769	39	78	2368	147	30.359	19	78	2368	147	30.359	19	78	2945	151	37.7564	24	78	1397	39	17.9103	16.5	78	2641	127	33.859	24	78	7039	382	90.2436	39	78	3173	161	40.6795	21.5	78	4616	323	59.1795	29
79	/project/projectdirs/openmsi/omsi_data_private/raad0102/20210401MdR_5800_NIMS_AT_screen_TAR1.h5	D	8	43	92.5	5181	240	66.4231	39	78	2500	117	32.0513	19	78	2500	117	32.0513	19	78	3189	161	40.8846	26.5	78	1361	53	17.4487	14	78	2798	117	35.8718	24	78	7320	475	93.8462	46.5	78	3293	161	42.2179	19	78	6420	299	82.3077	39
80	/project/projectdirs/openmsi/omsi_data_private/raad0102/20210401MdR_5800_NIMS_AT_screen_TAR1.h5	D	9	43	105.382	4134	200	54.3947	36.5	76	1877	73	24.6974	24	76	1877	73	24.6974	24	76	2502	147	32.9211	24	76	1214	49	15.9737	14	76	2063	83	27.1447	19	76	4818	279	63.3947	44	76	2490	142	32.7632	19	76	5318	377	69.9737	34
81	/project/projectdirs/openmsi/omsi_data_private/raad0102/20210401MdR_5800_NIMS_AT_screen_TAR1.h5	D	10	43.0649	117.377	5801	240	75.3377	73	77	3779	107	49.0779	49	77	3779	107	49.0779	49	77	3532	333	45.8701	39	77	1633	44	21.2078	19	77	2388	78	31.013	24	77	7006	308	90.987	78	77	3220	137	41.8182	34	77	6368	323	82.7013	68
82	/project/projectdirs/openmsi/omsi_data_private/raad0102/20210401MdR_5800_NIMS_AT_screen_TAR1.h5	D	11	42.0649	129.377	5895	181	76.5584	68	77	3587	137	46.5844	39	77	3587	137	46.5844	39	77	3300	102	42.8571	34	77	1548	49	20.1039	19	77	2497	98	32.4286	24	77	6613	338	85.8831	58	77	3198	127	41.5325	29	77	6538	294	84.9091	63
83	/project/projectdirs/openmsi/omsi_data_private/raad0102/20210401MdR_5800_NIMS_AT_screen_TAR1.h5	D	12	42.2533	140.067	5240	171	69.8667	58	75	3167	107	42.2267	34	75	3167	107	42.2267	34	75	3284	132	43.7867	29	75	1375	44	18.3333	19	75	2218	73	29.5733	24	75	5156	284	68.7467	39	75	2894	161	38.5867	29	75	5858	289	78.1067	53
84	/project/projectdirs/openmsi/omsi_data_private/raad0102/20210401MdR_5800_NIMS_AT_screen_TAR1.h5	D	13	43.1733	150.827	14059	573	187.453	112	75	5050	176	67.3333	63	75	5050	176	67.3333	63	75	7265	284	96.8667	58	75	2182	73	29.0933	24	75	4765	181	63.5333	44	75	14392	578	191.893	142	75	6532	289	87.0933	53	75	35184	1406	469.12	303
85	/project/projectdirs/openmsi/omsi_data_private/raad0102/20210401MdR_5800_NIMS_AT_screen_TAR1.h5	D	14	43.1282	162.615	8491	299	108.859	83	78	4356	166	55.8462	39	78	4356	166	55.8462	39	78	7064	338	90.5641	58	78	2047	68	26.2436	24	78	5838	230	74.8462	44	78	13123	539	168.244	127	78	7760	343	99.4872	58	78	41212	1803	528.359	338
86	/project/projectdirs/openmsi/omsi_data_private/raad0102/20210401MdR_5800_NIMS_AT_screen_TAR1.h5	D	15	43.1282	175.615	10966	446	140.59	85.5	78	4390	161	56.2821	41.5	78	4390	161	56.2821	41.5	78	7249	299	92.9359	39	78	1983	93	25.4231	24	78	5447	210	69.8333	34	78	15776	661	202.256	102	78	7370	323	94.4872	44	78	29187	1372	374.192	171
87	/project/projectdirs/openmsi/omsi_data_private/raad0102/20210401MdR_5800_NIMS_AT_screen_TAR1.h5	D	16	42.1519	186.557	12663	490	160.291	102	79	6816	250	86.2785	73	79	6816	250	86.2785	73	79	8930	411	113.038	68	79	2278	83	28.8354	24	79	6095	294	77.1519	53	79	18521	906	234.443	151	79	7390	392	93.5443	58	79	31311	1686	396.342	245
88	/project/projectdirs/openmsi/omsi_data_private/raad0102/20210401MdR_5800_NIMS_AT_screen_TAR1.h5	D	17	43.125	197.5	15622	632	195.275	137	80	5643	225	70.5375	58	80	5643	225	70.5375	58	80	8459	372	105.737	55.5	80	2340	83	29.25	26.5	80	5726	205	71.575	49	80	20585	901	257.312	198	80	6928	289	86.6	53	80	27530	1039	344.125	215
89	/project/projectdirs/openmsi/omsi_data_private/raad0102/20210401MdR_5800_NIMS_AT_screen_TAR1.h5	D	18	42.1519	211.443	11581	524	146.595	93	79	5343	220	67.6329	44	79	5343	220	67.6329	44	79	8696	450	110.076	53	79	2278	98	28.8354	19	79	6095	259	77.1519	39	79	20908	1147	264.658	156	79	7701	401	97.481	53	79	27517	1303	348.316	176
90	/project/projectdirs/openmsi/omsi_data_private/raad0102/20210401MdR_5800_NIMS_AT_screen_TAR1.h5	D	19	43.1899	223.367	10829	500	137.076	78	79	5061	191	64.0633	49	79	5061	191	64.0633	49	79	8578	387	108.582	53	79	2161	78	27.3544	24	79	6109	299	77.3291	44	79	19545	892	247.405	156	79	7301	318	92.4177	53	79	28680	1269	363.038	210
91	/project/projectdirs/openmsi/omsi_data_private/raad0102/20210401MdR_5800_NIMS_AT_screen_TAR1.h5	D	20	43.2911	234.291	13159	514	166.57	102	79	5598	205	70.8608	63	79	5598	205	70.8608	63	79	9328	450	118.076	58	79	2348	88	29.7215	24	79	6359	289	80.4937	49	79	18105	740	229.177	142	79	7494	299	94.8608	58	79	33229	1200	420.62	259
92	/project/projectdirs/openmsi/omsi_data_private/raad0102/20210401MdR_5800_NIMS_AT_screen_TAR1.h5	D	21	42.3766	248.065	14501	651	188.325	107	77	6575	254	85.3896	63	77	6575	254	85.3896	63	77	10852	500	140.935	73	77	2563	93	33.2857	24	77	6688	274	86.8571	53	77	20925	916	271.753	156	77	7816	323	101.506	58	77	32426	1294	421.117	264
93	/project/projectdirs/openmsi/omsi_data_private/raad0102/20210401MdR_5800_NIMS_AT_screen_TAR1.h5	D	22	43.3846	258.872	15642	549	200.538	127	78	7155	274	91.7308	83	78	7155	274	91.7308	83	78	12814	519	164.282	90.5	78	2862	83	36.6923	29	78	8221	313	105.397	65.5	78	23475	799	300.962	188.5	78	9717	357	124.577	78	78	40280	1392	516.41	379.5
94	/project/projectdirs/openmsi/omsi_data_private/raad0102/20210401MdR_5800_NIMS_AT_screen_TAR1.h5	D	23	43.3333	269.756	15139	622	194.09	134.5	78	6837	245	87.6538	73	78	6837	245	87.6538	73	78	11926	534	152.897	83	78	2661	83	34.1154	31.5	78	7107	254	91.1154	68	78	19737	794	253.038	176	78	8181	352	104.885	70.5	78	42286	1387	542.128	394.5
95	/project/projectdirs/openmsi/omsi_data_private/raad0102/20210401MdR_5800_NIMS_AT_screen_TAR1.h5	D	24	43.2911	281.709	14455	598	182.975	117	79	6711	250	84.9494	78	79	6711	250	84.9494	78	79	11003	460	139.278	78	79	2572	102	32.557	24	79	6732	284	85.2152	53	79	16515	607	209.051	147	79	7917	357	100.215	58	79	31222	1205	395.215	254
96	/project/projectdirs/openmsi/omsi_data_private/raad0102/20210401MdR_5800_NIMS_AT_screen_TAR1.h5	E	1	54.7089	9.29114	2216	78	28.0506	24	79	1416	39	17.9241	19	79	1416	39	17.9241	19	79	1595	63	20.1899	19	79	1221	29	15.4557	14	79	1311	44	16.5949	14	79	1640	53	20.7595	19	79	1456	44	18.4304	14	79	2445	102	30.9494	19
97	/project/projectdirs/openmsi/omsi_data_private/raad0102/20210401MdR_5800_NIMS_AT_screen_TAR1.h5	E	2	54.6154	20.1282	2861	156	36.6795	29	78	1569	58	20.1154	16.5	78	1569	58	20.1154	16.5	78	1754	78	22.4872	19	78	1142	34	14.641	14	78	1535	73	19.6795	16.5	78	2478	171	31.7692	24	78	1802	83	23.1026	19	78	3355	215	43.0128	29
98	/project/projectdirs/openmsi/omsi_data_private/raad0102/20210401MdR_5800_NIMS_AT_screen_TAR1.h5	E	3	54.6234	31.9351	1930	83	25.0649	24	77	1263	39	16.4026	14	77	1263	39	16.4026	14	77	1402	58	18.2078	14	77	1113	34	14.4545	14	77	1288	34	16.7273	14	77	1606	58	20.8571	19	77	1328	34	17.2468	14	77	2769	171	35.961	29
99	/project/projectdirs/openmsi/omsi_data_private/raad0102/20210401MdR_5800_NIMS_AT_screen_TAR1.h5	E	4	53.6923	44.7692	3585	132	45.9615	39	78	1850	68	23.7179	24	78	1850	68	23.7179	24	78	1815	58	23.2692	24	78	1167	34	14.9615	14	78	1651	53	21.1667	19	78	3147	137	40.3462	34	78	1856	53	23.7949	19	78	3743	181	47.9872	39
100	/project/projectdirs/openmsi/omsi_data_private/raad0102/20210401MdR_5800_NIMS_AT_screen_TAR1.h5	E	5	54.8718	55.6154	4713	132	60.4231	58	78	1996	63	25.5897	24	78	1996	63	25.5897	24	78	2289	98	29.3462	24	78	1432	39	18.359	19	78	1909	63	24.4744	19	78	5004	210	64.1538	53	78	2514	93	32.2308	24	78	6634	367	85.0513	63
101	/project/projectdirs/openmsi/omsi_data_private/raad0102/20210401MdR_5800_NIMS_AT_screen_TAR1.h5	E	6	54.8718	67.6154	4165	156	53.3974	46.5	78	1766	53	22.641	24	78	1766	53	22.641	24	78	2140	78	27.4359	24	78	1247	34	15.9872	14	78	1919	78	24.6026	19	78	3965	259	50.8333	36.5	78	2140	93	27.4359	21.5	78	5133	269	65.8077	49
102	/project/projectdirs/openmsi/omsi_data_private/raad0102/20210401MdR_5800_NIMS_AT_screen_TAR1.h5	E	7	54.8481	80.557	4433	151	56.1139	49	79	1985	58	25.1266	24	79	1985	58	25.1266	24	79	2270	83	28.7342	24	79	1341	29	16.9747	19	79	1957	63	24.7722	24	79	4220	240	53.4177	39	79	2447	102	30.9747	24	79	5966	274	75.519	53
103	/project/projectdirs/openmsi/omsi_data_private/raad0102/20210401MdR_5800_NIMS_AT_screen_TAR1.h5	E	8	54.8481	92.443	5776	181	73.1139	68	79	2170	63	27.4684	24	79	2170	63	27.4684	24	79	2379	73	30.1139	29	79	1461	34	18.4937	19	79	2179	58	27.5823	24	79	4360	132	55.1899	49	79	2478	63	31.3671	29	79	6182	225	78.2532	68
104	/project/projectdirs/openmsi/omsi_data_private/raad0102/20210401MdR_5800_NIMS_AT_screen_TAR1.h5	E	9	54.8718	103.385	6331	166	81.1667	83	78	2513	63	32.2179	34	78	2513	63	32.2179	34	78	2997	93	38.4231	39	78	1582	44	20.2821	19	78	2432	63	31.1795	29	78	6023	171	77.2179	68	78	3072	102	39.3846	34	78	9465	284	121.346	107
105	/project/projectdirs/openmsi/omsi_data_private/raad0102/20210401MdR_5800_NIMS_AT_screen_TAR1.h5	E	10	54.9351	115.377	5315	166	69.026	68	77	2298	68	29.8442	29	77	2298	68	29.8442	29	77	2395	58	31.1039	29	77	1563	44	20.2987	19	77	2124	63	27.5844	24	77	3591	142	46.6364	44	77	2724	117	35.3766	34	77	7469	357	97	88
106	/project/projectdirs/openmsi/omsi_data_private/raad0102/20210401MdR_5800_NIMS_AT_screen_TAR1.h5	E	11	53.9211	127.316	3789	147	49.8553	46.5	76	1823	53	23.9868	24	76	1823	53	23.9868	24	76	2199	68	28.9342	24	76	1364	34	17.9474	19	76	1863	53	24.5132	24	76	3162	176	41.6053	34	76	2093	73	27.5395	24	76	6643	269	87.4079	70.5
107	/project/projectdirs/openmsi/omsi_data_private/raad0102/20210401MdR_5800_NIMS_AT_screen_TAR1.h5	E	12	54.9333	139.747	4632	142	61.76	63	75	2288	63	30.5067	29	75	2288	63	30.5067	29	75	2542	83	33.8933	29	75	1410	44	18.8	19	75	2177	78	29.0267	24	75	4120	166	54.9333	34	75	2599	102	34.6533	29	75	6384	240	85.12	63
108	/project/projectdirs/openmsi/omsi_data_private/raad0102/20210401MdR_5800_NIMS_AT_screen_TAR1.h5	E	13	55.0649	151.623	16744	593	217.455	127	77	5747	220	74.6364	58	77	5747	220	74.6364	58	77	8150	323	105.844	44	77	2500	107	32.4675	24	77	5728	215	74.3896	44	77	17873	617	232.117	161	77	7034	308	91.3506	53	77	23699	1034	307.779	166
109	/project/projectdirs/openmsi/omsi_data_private/raad0102/20210401MdR_5800_NIMS_AT_screen_TAR1.h5	E	14	54.0649	163.623	9016	446	117.091	73	77	3957	235	51.3896	34	77	3957	235	51.3896	34	77	6186	343	80.3377	39	77	1962	88	25.4805	19	77	4583	245	59.5195	29	77	14223	833	184.714	102	77	5456	294	70.8571	39	77	27537	1495	357.623	166
110	/project/projectdirs/openmsi/omsi_data_private/raad0102/20210401MdR_5800_NIMS_AT_screen_TAR1.h5	E	15	55.1282	175.615	9612	465	123.231	78	78	4476	205	57.3846	41.5	78	4476	205	57.3846	41.5	78	7443	328	95.4231	58	78	2180	93	27.9487	24	78	5245	225	67.2436	36.5	78	18288	803	234.462	127	78	6630	328	85	46.5	78	27323	1171	350.295	178.5
111	/project/projectdirs/openmsi/omsi_data_private/raad0102/20210401MdR_5800_NIMS_AT_screen_TAR1.h5	E	16	55.125	186.5	6114	210	76.425	68	80	3251	112	40.6375	34	80	3251	112	40.6375	34	80	4155	250	51.9375	44	80	1793	58	22.4125	19	80	3678	191	45.975	39	80	11341	529	141.762	129.5	80	4457	240	55.7125	41.5	80	16668	975	208.35	161
112	/project/projectdirs/openmsi/omsi_data_private/raad0102/20210401MdR_5800_NIMS_AT_screen_TAR1.h5	E	17	55.1519	199.443	6413	387	81.1772	34	79	3297	181	41.7342	24	79	3297	181	41.7342	24	79	5516	411	69.8228	24	79	1756	73	22.2278	19	79	4045	230	51.2025	24	79	14302	911	181.038	53	79	5350	333	67.7215	29	79	23248	1357	294.278	98
113	/project/projectdirs/openmsi/omsi_data_private/raad0102/20210401MdR_5800_NIMS_AT_screen_TAR1.h5	E	18	55.1282	210.385	7841	426	100.526	58	78	4107	215	52.6538	29	78	4107	215	52.6538	29	78	6466	367	82.8974	34	78	1847	73	23.6795	19	78	5018	289	64.3333	31.5	78	15647	941	200.603	100	78	6631	460	85.0128	36.5	78	19564	1058	250.821	109.5
114	/project/projectdirs/openmsi/omsi_data_private/raad0102/20210401MdR_5800_NIMS_AT_screen_TAR1.h5	E	19	54.1282	224.385	11679	544	149.731	102	78	5689	250	72.9359	53	78	5689	250	72.9359	53	78	9454	465	121.205	53	78	2413	107	30.9359	24	78	6671	284	85.5256	46.5	78	21397	921	274.321	161	78	8067	343	103.423	58	78	32284	1338	413.897	210
115	/project/projectdirs/openmsi/omsi_data_private/raad0102/20210401MdR_5800_NIMS_AT_screen_TAR1.h5	E	20	54.3506	235.182	9631	470	125.078	102	77	4918	284	63.8701	49	77	4918	284	63.8701	49	77	7429	431	96.4805	53	77	2181	83	28.3247	24	77	5295	259	68.7662	44	77	18074	931	234.727	161	77	6399	308	83.1039	49	77	30393	1450	394.714	220
116	/project/projectdirs/openmsi/omsi_data_private/raad0102/20210401MdR_5800_NIMS_AT_screen_TAR1.h5	E	21	55.3766	246.935	10612	431	137.818	102	77	5714	210	74.2078	58	77	5714	210	74.2078	58	77	8484	480	110.182	63	77	2292	107	29.7662	24	77	6151	279	79.8831	49	77	20456	955	265.662	186	77	7381	318	95.8571	63	77	32566	1387	422.935	259
117	/project/projectdirs/openmsi/omsi_data_private/raad0102/20210401MdR_5800_NIMS_AT_screen_TAR1.h5	E	22	55.3506	259.818	14943	573	194.065	147	77	6116	235	79.4286	68	77	6116	235	79.4286	68	77	10881	509	141.312	83	77	3010	107	39.0909	29	77	6690	279	86.8831	53	77	20860	921	270.909	186	77	7519	328	97.6494	63	77	29247	1112	379.831	245
118	/project/projectdirs/openmsi/omsi_data_private/raad0102/20210401MdR_5800_NIMS_AT_screen_TAR1.h5	E	23	54.2436	270.667	18496	745	237.128	163.5	78	6868	205	88.0513	80.5	78	6868	205	88.0513	80.5	78	10245	544	131.346	78	78	3492	137	44.7692	36.5	78	5463	215	70.0385	53	78	20141	794	258.218	200	78	6659	254	85.3718	63	78	23650	906	303.205	222.5
119	/project/projectdirs/openmsi/omsi_data_private/raad0102/20210401MdR_5800_NIMS_AT_screen_TAR1.h5	E	24	54.2125	281.575	17653	661	220.662	137	80	7272	230	90.9	88	80	7272	230	90.9	88	80	10732	450	134.15	73	80	3192	107	39.9	36.5	80	5675	235	70.9375	49	80	18103	671	226.287	151	80	7168	284	89.6	60.5	80	23093	916	288.663	191
120	/project/projectdirs/openmsi/omsi_data_private/raad0102/20210401MdR_5800_NIMS_AT_screen_TAR1.h5	F	1	66.6329	9.18987	4875	191	61.7089	44	79	2071	63	26.2152	24	79	2071	63	26.2152	24	79	2090	93	26.4557	24	79	1396	34	17.6709	14	79	1822	63	23.0633	19	79	3844	210	48.6582	39	79	2103	68	26.6203	19	79	4152	215	52.557	34
121	/project/projectdirs/openmsi/omsi_data_private/raad0102/20210401MdR_5800_NIMS_AT_screen_TAR1.h5	F	2	66.6154	21.1282	3465	127	44.4231	36.5	78	1805	68	23.141	19	78	1805	68	23.141	19	78	1809	68	23.1923	19	78	1257	39	16.1154	14	78	1670	58	21.4103	19	78	3025	142	38.7821	29	78	1874	78	24.0256	19	78	4431	225	56.8077	41.5
122	/project/projectdirs/openmsi/omsi_data_private/raad0102/20210401MdR_5800_NIMS_AT_screen_TAR1.h5	F	3	66.6234	32.9351	3670	171	47.6623	29	77	1968	63	25.5584	19	77	1968	63	25.5584	19	77	2275	98	29.5455	19	77	1298	39	16.8571	14	77	1852	88	24.0519	19	77	4084	250	53.039	34	77	2264	132	29.4026	19	77	5108	279	66.3377	34
123	/project/projectdirs/openmsi/omsi_data_private/raad0102/20210401MdR_5800_NIMS_AT_screen_TAR1.h5	F	4	66.6154	44.8718	3475	142	44.5513	34	78	1725	63	22.1154	19	78	1725	63	22.1154	19	78	1934	78	24.7949	21.5	78	1247	39	15.9872	14	78	1703	78	21.8333	19	78	4016	279	51.4872	34	78	2088	88	26.7692	19	78	4409	225	56.5256	39
124	/project/projectdirs/openmsi/omsi_data_private/raad0102/20210401MdR_5800_NIMS_AT_screen_TAR1.h5	F	5	66.7564	56.6667	3181	171	40.7821	24	78	1555	68	19.9359	16.5	78	1555	68	19.9359	16.5	78	2024	107	25.9487	19	78	1237	44	15.859	14	78	1717	88	22.0128	14	78	4229	318	54.2179	24	78	2090	132	26.7949	19	78	3744	328	48	24
125	/project/projectdirs/openmsi/omsi_data_private/raad0102/20210401MdR_5800_NIMS_AT_screen_TAR1.h5	F	6	66.8481	69.557	2939	186	37.2025	19	79	1667	68	21.1013	19	79	1667	68	21.1013	19	79	2001	161	25.3291	14	79	1176	34	14.8861	14	79	1819	102	23.0253	19	79	3651	308	46.2152	24	79	2112	137	26.7342	19	79	3233	264	40.9241	19
126	/project/projectdirs/openmsi/omsi_data_private/raad0102/20210401MdR_5800_NIMS_AT_screen_TAR1.h5	F	7	66.8481	80.557	4824	210	61.0633	49	79	2268	88	28.7089	24	79	2268	88	28.7089	24	79	2646	122	33.4937	24	79	1526	39	19.3165	19	79	2652	122	33.5696	24	79	6653	416	84.2152	58	79	2902	127	36.7342	24	79	4513	235	57.1266	39
127	/project/projectdirs/openmsi/omsi_data_private/raad0102/20210401MdR_5800_NIMS_AT_screen_TAR1.h5	F	8	66.8481	91.443	5285	181	66.8987	68	79	2210	53	27.9747	29	79	2210	53	27.9747	29	79	2320	68	29.3671	24	79	1486	34	18.8101	19	79	1969	58	24.9241	24	79	4291	186	54.3165	49	79	2284	73	28.9114	29	79	4946	215	62.6076	58
128	/project/projectdirs/openmsi/omsi_data_private/raad0102/20210401MdR_5800_NIMS_AT_screen_TAR1.h5	F	9	65.8718	105.385	5151	191	66.0385	53	78	2228	58	28.5641	29	78	2228	58	28.5641	29	78	2740	112	35.1282	29	78	1582	44	20.2821	19	78	2166	78	27.7692	24	78	5219	328	66.9103	49	78	2420	107	31.0256	29	78	5664	279	72.6154	53
129	/project/projectdirs/openmsi/omsi_data_private/raad0102/20210401MdR_5800_NIMS_AT_screen_TAR1.h5	F	10	66.8718	116.385	4123	137	52.859	44	78	1862	49	23.8718	24	78	1862	49	23.8718	24	78	2165	73	27.7564	24	78	1322	39	16.9487	14	78	1922	49	24.641	24	78	3491	200	44.7564	29	78	2149	78	27.5513	24	78	5178	250	66.3846	46.5
130	/project/projectdirs/openmsi/omsi_data_private/raad0102/20210401MdR_5800_NIMS_AT_screen_TAR1.h5	F	11	66.6842	128.079	5567	156	73.25	73	76	2396	63	31.5263	29	76	2396	63	31.5263	29	76	2549	93	33.5395	34	76	1459	39	19.1974	19	76	2064	63	27.1579	24	76	4907	171	64.5658	58	76	2483	93	32.6711	29	76	6955	289	91.5132	83
131	/project/projectdirs/openmsi/omsi_data_private/raad0102/20210401MdR_5800_NIMS_AT_screen_TAR1.h5	F	12	66.7838	139.878	6832	171	92.3243	93	74	2497	73	33.7432	34	74	2497	73	33.7432	34	74	2825	88	38.1757	34	74	1641	44	22.1757	19	74	2302	68	31.1081	29	74	5986	250	80.8919	65.5	74	2855	112	38.5811	31.5	74	7817	294	105.635	78
132	/project/projectdirs/openmsi/omsi_data_private/raad0102/20210401MdR_5800_NIMS_AT_screen_TAR1.h5	F	13	66.9351	150.623	10270	578	133.377	88	77	4738	269	61.5325	44	77	4738	269	61.5325	44	77	6560	411	85.1948	44	77	1998	73	25.9481	24	77	5137	323	66.7143	39	77	13137	759	170.61	107	77	6126	333	79.5584	44	77	14909	818	193.623	93
133	/project/projectdirs/openmsi/omsi_data_private/raad0102/20210401MdR_5800_NIMS_AT_screen_TAR1.h5	F	14	65.9351	163.623	9731	573	126.377	58	77	4237	235	55.026	29	77	4237	235	55.026	29	77	6934	460	90.0519	39	77	2059	112	26.7403	19	77	5561	303	72.2208	34	77	14370	936	186.623	78	77	6569	411	85.3117	34	77	20019	1338	259.987	88
134	/project/projectdirs/openmsi/omsi_data_private/raad0102/20210401MdR_5800_NIMS_AT_screen_TAR1.h5	F	15	65.9351	174.623	15053	607	195.494	117	77	6186	264	80.3377	53	77	6186	264	80.3377	53	77	10241	450	133	58	77	2614	88	33.9481	29	77	7835	318	101.753	53	77	25199	1132	327.26	215	77	9070	372	117.792	68	77	23634	941	306.935	142
135	/project/projectdirs/openmsi/omsi_data_private/raad0102/20210401MdR_5800_NIMS_AT_screen_TAR1.h5	F	16	67	187.5	10112	529	129.641	75.5	78	4079	225	52.2949	29	78	4079	225	52.2949	29	78	6192	382	79.3846	39	78	2100	112	26.9231	24	78	4659	254	59.7308	31.5	78	15477	926	198.423	88	78	5162	264	66.1795	34	78	11578	622	148.436	68
136	/project/projectdirs/openmsi/omsi_data_private/raad0102/20210401MdR_5800_NIMS_AT_screen_TAR1.h5	F	17	66.0649	200.377	3324	426	43.1688	14	77	1931	142	25.0779	14	77	1931	142	25.0779	14	77	2816	343	36.5714	14	77	1325	63	17.2078	14	77	2225	200	28.8961	14	77	6620	823	85.974	19	77	2660	240	34.5455	19	77	6214	705	80.7013	19
137	/project/projectdirs/openmsi/omsi_data_private/raad0102/20210401MdR_5800_NIMS_AT_screen_TAR1.h5	F	18	66.0649	211.377	8051	475	104.558	63	77	4291	200	55.7273	34	77	4291	200	55.7273	34	77	6757	465	87.7532	39	77	2111	83	27.4156	24	77	5001	303	64.9481	34	77	18094	1220	234.987	112	77	6360	352	82.5974	39	77	14168	862	184	88
138	/project/projectdirs/openmsi/omsi_data_private/raad0102/20210401MdR_5800_NIMS_AT_screen_TAR1.h5	F	19	67.0649	223.377	11236	514	145.922	102	77	5472	240	71.0649	44	77	5472	240	71.0649	44	77	8855	460	115	58	77	2304	83	29.9221	29	77	6225	289	80.8442	44	77	25592	1215	332.364	210	77	8103	362	105.234	63	77	18486	774	240.078	142
139	/project/projectdirs/openmsi/omsi_data_private/raad0102/20210401MdR_5800_NIMS_AT_screen_TAR1.h5	F	20	67.2533	235.067	12210	534	162.8	102	75	6385	259	85.1333	73	75	6385	259	85.1333	73	75	10260	480	136.8	63	75	2459	98	32.7867	29	75	7016	313	93.5467	53	75	24443	1161	325.907	181	75	9215	421	122.867	63	75	27725	1196	369.667	210
140	/project/projectdirs/openmsi/omsi_data_private/raad0102/20210401MdR_5800_NIMS_AT_screen_TAR1.h5	F	21	67.2368	247.816	12282	656	161.605	102	76	5748	240	75.6316	51	76	5748	240	75.6316	51	76	9541	519	125.539	63	76	2466	112	32.4474	29	76	5764	240	75.8421	49	76	22996	1049	302.579	198	76	7375	338	97.0395	58	76	18400	803	242.105	139.5
141	/project/projectdirs/openmsi/omsi_data_private/raad0102/20210401MdR_5800_NIMS_AT_screen_TAR1.h5	F	22	67.1282	258.615	13187	509	169.064	129.5	78	6611	235	84.7564	68	78	6611	235	84.7564	68	78	9512	460	121.949	73	78	2650	88	33.9744	29	78	6665	269	85.4487	60.5	78	23288	960	298.564	188.5	78	8407	333	107.782	68	78	27293	1196	349.91	222.5
142	/project/projectdirs/openmsi/omsi_data_private/raad0102/20210401MdR_5800_NIMS_AT_screen_TAR1.h5	F	23	67.1282	270.615	12915	426	165.577	132	78	6129	191	78.5769	73	78	6129	191	78.5769	73	78	9911	397	127.064	78	78	2418	73	31	29	78	6924	264	88.7692	65.5	78	18988	764	243.436	161	78	8091	299	103.731	68	78	24320	897	311.795	210
143	/project/projectdirs/openmsi/omsi_data_private/raad0102/20210401MdR_5800_NIMS_AT_screen_TAR1.h5	F	24	67.1519	281.557	14041	529	177.734	137	79	7394	215	93.5949	88	79	7394	215	93.5949	88	79	11901	544	150.646	93	79	2721	102	34.443	29	79	7272	269	92.0506	68	79	19654	691	248.785	186	79	8413	392	106.494	78	79	18867	686	238.823	166
144	/project/projectdirs/openmsi/omsi_data_private/raad0102/20210401MdR_5800_NIMS_AT_screen_TAR1.h5	G	1	79.557	11.1519	4421	161	55.962	49	79	2867	225	36.2911	29	79	2867	225	36.2911	29	79	1945	53	24.6203	24	79	1331	34	16.8481	14	79	1675	58	21.2025	19	79	3046	117	38.557	34	79	2057	63	26.038	24	79	5233	352	66.2405	44
145	/project/projectdirs/openmsi/omsi_data_private/raad0102/20210401MdR_5800_NIMS_AT_screen_TAR1.h5	G	2	77.6154	21.1282	3137	161	40.2179	34	78	2500	137	32.0513	24	78	2500	137	32.0513	24	78	2005	93	25.7051	19	78	1322	34	16.9487	14	78	1689	58	21.6538	19	78	2874	205	36.8462	24	78	2026	107	25.9744	19	78	5987	490	76.7564	29
146	/project/projectdirs/openmsi/omsi_data_private/raad0102/20210401MdR_5800_NIMS_AT_screen_TAR1.h5	G	3	77.6154	33.8718	3636	235	46.6154	31.5	78	3324	906	42.6154	24	78	3324	906	42.6154	24	78	2142	117	27.4615	21.5	78	1282	39	16.4359	14	78	1757	93	22.5256	19	78	3644	289	46.7179	24	78	2106	107	27	19	78	6148	495	78.8205	31.5
147	/project/projectdirs/openmsi/omsi_data_private/raad0102/20210401MdR_5800_NIMS_AT_screen_TAR1.h5	G	4	77.6329	44.8101	4150	156	52.5316	39	79	1783	58	22.5696	19	79	1783	58	22.5696	19	79	2773	122	35.1013	24	79	1346	34	17.038	14	79	1893	68	23.962	19	79	5257	299	66.5443	39	79	2274	93	28.7848	19	79	5346	250	67.6709	34
148	/project/projectdirs/openmsi/omsi_data_private/raad0102/20210401MdR_5800_NIMS_AT_screen_TAR1.h5	G	5	78.7089	56.7089	3440	235	43.5443	24	79	1651	73	20.8987	19	79	1651	73	20.8987	19	79	2017	98	25.5316	19	79	1331	39	16.8481	14	79	1810	93	22.9114	14	79	4027	250	50.9747	24	79	2121	112	26.8481	19	79	3192	230	40.4051	19
149	/project/projectdirs/openmsi/omsi_data_private/raad0102/20210401MdR_5800_NIMS_AT_screen_TAR1.h5	G	6	78.7875	68.575	4887	171	61.0875	53	80	2087	58	26.0875	24	80	2087	58	26.0875	24	80	2771	137	34.6375	34	80	1385	34	17.3125	14	80	2044	63	25.55	24	80	5937	294	74.2125	58	80	2596	107	32.45	24	80	4368	220	54.6	39
150	/project/projectdirs/openmsi/omsi_data_private/raad0102/20210401MdR_5800_NIMS_AT_screen_TAR1.h5	G	7	78.7595	79.481	3112	191	39.3924	24	79	1703	68	21.557	19	79	1703	68	21.557	19	79	2356	166	29.8228	19	79	1271	49	16.0886	14	79	1732	88	21.9241	19	79	4235	382	53.6076	29	79	2165	147	27.4051	19	79	2926	191	37.038	24
151	/project/projectdirs/openmsi/omsi_data_private/raad0102/20210401MdR_5800_NIMS_AT_screen_TAR1.h5	G	8	77.7875	92.425	4140	210	51.75	41.5	80	1921	68	24.0125	19	80	1921	68	24.0125	19	80	2839	142	35.4875	24	80	1489	53	18.6125	19	80	2049	73	25.6125	19	80	5210	333	65.125	39	80	2512	117	31.4	19	80	4328	264	54.1	34
152	/project/projectdirs/openmsi/omsi_data_private/raad0102/20210401MdR_5800_NIMS_AT_screen_TAR1.h5	G	9	78.7564	105.333	4545	220	58.2692	34	78	1969	68	25.2436	19	78	1969	68	25.2436	19	78	3319	142	42.5513	24	78	1422	44	18.2308	14	78	2244	83	28.7692	19	78	6135	392	78.6538	29	78	2751	98	35.2692	19	78	4657	303	59.7051	29
153	/project/projectdirs/openmsi/omsi_data_private/raad0102/20210401MdR_5800_NIMS_AT_screen_TAR1.h5	G	10	78.6494	116.182	4862	186	63.1429	53	77	1996	88	25.9221	19	77	1996	88	25.9221	19	77	2513	107	32.6364	24	77	1348	29	17.5065	19	77	2029	83	26.3506	19	77	4303	225	55.8831	34	77	2645	122	34.3506	24	77	4529	259	58.8182	39
154	/project/projectdirs/openmsi/omsi_data_private/raad0102/20210401MdR_5800_NIMS_AT_screen_TAR1.h5	G	11	78.6234	128.065	4101	176	53.2597	44	77	1817	88	23.5974	19	77	1817	88	23.5974	19	77	2194	102	28.4935	24	77	1268	29	16.4675	14	77	2057	63	26.7143	24	77	3401	181	44.1688	24	77	2352	88	30.5455	19	77	4469	235	58.039	39
155	/project/projectdirs/openmsi/omsi_data_private/raad0102/20210401MdR_5800_NIMS_AT_screen_TAR1.h5	G	12	78.6154	139.872	5885	186	75.4487	68	78	2258	78	28.9487	26.5	78	2258	78	28.9487	26.5	78	2483	107	31.8333	24	78	1617	49	20.7308	19	78	2151	73	27.5769	24	78	4308	254	55.2308	49	78	2392	93	30.6667	26.5	78	5474	264	70.1795	55.5
156	/project/projectdirs/openmsi/omsi_data_private/raad0102/20210401MdR_5800_NIMS_AT_screen_TAR1.h5	G	13	77.8718	151.615	7303	426	93.6282	51	78	4019	240	51.5256	24	78	4019	240	51.5256	24	78	5338	313	68.4359	24	78	1790	58	22.9487	19	78	4182	245	53.6154	29	78	13126	921	168.282	68	78	5045	284	64.6795	26.5	78	27578	1828	353.564	102
157	/project/projectdirs/openmsi/omsi_data_private/raad0102/20210401MdR_5800_NIMS_AT_screen_TAR1.h5	G	14	78.8718	162.615	11239	568	144.09	65.5	78	4476	210	57.3846	29	78	4476	210	57.3846	29	78	7230	338	92.6923	34	78	2344	88	30.0513	21.5	78	5429	264	69.6026	34	78	14315	661	183.526	75.5	78	6078	313	77.9231	34	78	16627	818	213.167	73
158	/project/projectdirs/openmsi/omsi_data_private/raad0102/20210401MdR_5800_NIMS_AT_screen_TAR1.h5	G	15	78.8481	175.557	9507	549	120.342	73	79	4201	254	53.1772	34	79	4201	254	53.1772	34	79	6228	367	78.8354	44	79	2064	78	26.1266	19	79	5331	264	67.481	34	79	14945	916	189.177	98	79	5954	328	75.3671	39	79	15844	887	200.557	93
159	/project/projectdirs/openmsi/omsi_data_private/raad0102/20210401MdR_5800_NIMS_AT_screen_TAR1.h5	G	16	78.875	186.5	9361	495	117.013	88	80	4180	200	52.25	34	80	4180	200	52.25	34	80	6552	401	81.9	41.5	80	1848	78	23.1	19	80	4988	274	62.35	34	80	16445	946	205.562	132	80	5777	299	72.2125	46.5	80	19741	1098	246.762	132
160	/project/projectdirs/openmsi/omsi_data_private/raad0102/20210401MdR_5800_NIMS_AT_screen_TAR1.h5	G	17	78.9351	199.377	15716	735	204.104	93	77	4668	215	60.6234	34	77	4668	215	60.6234	34	77	7547	397	98.013	44	77	2394	98	31.0909	24	77	5092	264	66.1299	34	77	20689	1049	268.688	117	77	5879	245	76.3506	39	77	8647	392	112.299	53
161	/project/projectdirs/openmsi/omsi_data_private/raad0102/20210401MdR_5800_NIMS_AT_screen_TAR1.h5	G	18	77.9351	211.377	11114	470	144.338	93	77	5172	382	67.1688	49	77	5172	382	67.1688	49	77	7815	367	101.494	49	77	2353	102	30.5584	24	77	5528	254	71.7922	39	77	21457	985	278.662	137	77	6853	333	89	49	77	15116	759	196.312	93
162	/project/projectdirs/openmsi/omsi_data_private/raad0102/20210401MdR_5800_NIMS_AT_screen_TAR1.h5	G	19	79	223.257	15211	588	205.554	142	74	6610	264	89.3243	73	74	6610	264	89.3243	73	74	10764	416	145.459	80.5	74	2740	102	37.027	29	74	7053	279	95.3108	58	74	31797	1127	429.689	254.5	74	8769	338	118.5	68	74	26105	1009	352.77	207.5
163	/project/projectdirs/openmsi/omsi_data_private/raad0102/20210401MdR_5800_NIMS_AT_screen_TAR1.h5	G	20	78.1733	234.827	9325	495	124.333	68	75	4775	230	63.6667	39	75	4775	230	63.6667	39	75	7677	426	102.36	44	75	2085	73	27.8	24	75	5511	303	73.48	34	75	23285	1274	310.467	166	75	7325	411	97.6667	44	75	25529	1186	340.387	122
164	/project/projectdirs/openmsi/omsi_data_private/raad0102/20210401MdR_5800_NIMS_AT_screen_TAR1.h5	G	21	78.0649	246.623	15718	710	204.13	151	77	7152	254	92.8831	73	77	7152	254	92.8831	73	77	12764	598	165.766	88	77	2955	117	38.3766	34	77	7056	308	91.6364	58	77	32204	1313	418.234	318	77	9774	357	126.935	93	77	24207	745	314.377	220
165	/project/projectdirs/openmsi/omsi_data_private/raad0102/20210401MdR_5800_NIMS_AT_screen_TAR1.h5	G	22	79.1282	258.615	17741	593	227.449	158.5	78	7882	245	101.051	88	78	7882	245	101.051	88	78	13981	553	179.244	90.5	78	2958	83	37.9231	34	78	8193	294	105.038	65.5	78	29548	1029	378.821	235	78	10182	333	130.538	88	78	25503	794	326.962	200
166	/project/projectdirs/openmsi/omsi_data_private/raad0102/20210401MdR_5800_NIMS_AT_screen_TAR1.h5	G	23	79.1282	269.615	15216	642	195.077	158.5	78	7613	259	97.6026	85.5	78	7613	259	97.6026	85.5	78	11099	553	142.295	90.5	78	2817	98	36.1154	34	78	7195	348	92.2436	68	78	20680	955	265.128	191	78	9349	465	119.859	88	78	15114	627	193.769	147
167	/project/projectdirs/openmsi/omsi_data_private/raad0102/20210401MdR_5800_NIMS_AT_screen_TAR1.h5	G	24	79.125	281.5	13451	441	168.137	129.5	80	7175	259	89.6875	88	80	7175	259	89.6875	88	80	10118	421	126.475	78	80	2694	78	33.675	34	80	6650	294	83.125	58	80	19522	808	244.025	186	80	8509	377	106.362	75.5	80	30761	1073	384.512	254
168	/project/projectdirs/openmsi/omsi_data_private/raad0102/20210401MdR_5800_NIMS_AT_screen_TAR1.h5	H	1	90.557	10.1519	4616	186	58.4304	49	79	69325	4568	877.532	656	79	69325	4568	877.532	656	79	2316	98	29.3165	24	79	1785	73	22.5949	19	79	1740	53	22.0253	19	79	2750	176	34.8101	29	79	2036	83	25.7722	19	79	2472	102	31.2911	24
169	/project/projectdirs/openmsi/omsi_data_private/raad0102/20210401MdR_5800_NIMS_AT_screen_TAR1.h5	H	2	90.5641	21.0897	6094	220	78.1282	73	78	85672	4730	1098.36	784	78	85672	4730	1098.36	784	78	3151	132	40.3974	34	78	1731	68	22.1923	19	78	2236	88	28.6667	24	78	4254	289	54.5385	39	78	2588	112	33.1795	29	78	4025	200	51.6026	39
170	/project/projectdirs/openmsi/omsi_data_private/raad0102/20210401MdR_5800_NIMS_AT_screen_TAR1.h5	H	3	90.557	32.8481	4560	191	57.7215	44	79	51124	3588	647.139	313	79	51124	3588	647.139	313	79	2775	117	35.1266	24	79	1613	68	20.4177	19	79	2067	88	26.1646	19	79	3478	196	44.0253	29	79	2447	98	30.9747	24	79	3060	191	38.7342	29
171	/project/projectdirs/openmsi/omsi_data_private/raad0102/20210401MdR_5800_NIMS_AT_screen_TAR1.h5	H	4	90.575	43.7875	6544	250	81.8	68	80	5272	1607	65.9	39	80	5272	1607	65.9	39	80	3187	102	39.8375	29	80	1600	34	20	19	80	2746	122	34.325	29	80	6073	274	75.9125	53	80	3212	151	40.15	29	80	4859	225	60.7375	46.5
172	/project/projectdirs/openmsi/omsi_data_private/raad0102/20210401MdR_5800_NIMS_AT_screen_TAR1.h5	H	5	90.6296	56.6296	4575	210	56.4815	49	81	1872	83	23.1111	19	81	1872	83	23.1111	19	81	2297	127	28.358	24	81	1449	44	17.8889	19	81	2084	98	25.7284	19	81	3639	240	44.9259	34	81	2326	137	28.716	24	81	3037	151	37.4938	29
173	/project/projectdirs/openmsi/omsi_data_private/raad0102/20210401MdR_5800_NIMS_AT_screen_TAR1.h5	H	6	90.6456	68.5316	5402	186	68.3797	63	79	2352	78	29.7722	24	79	2352	78	29.7722	24	79	2784	137	35.2405	29	79	1341	34	16.9747	14	79	2171	88	27.481	24	79	5117	259	64.7722	58	79	2868	122	36.3038	29	79	3901	181	49.3797	39
174	/project/projectdirs/openmsi/omsi_data_private/raad0102/20210401MdR_5800_NIMS_AT_screen_TAR1.h5	H	7	90.6456	80.4684	5170	196	65.443	49	79	3390	151	42.9114	29	79	3390	151	42.9114	29	79	2894	117	36.6329	29	79	1381	44	17.481	14	79	2684	102	33.9747	24	79	6482	250	82.0506	39	79	3177	122	40.2152	29	79	4762	215	60.2785	34
175	/project/projectdirs/openmsi/omsi_data_private/raad0102/20210401MdR_5800_NIMS_AT_screen_TAR1.h5	H	8	89.6875	93.35	5471	181	68.3875	60.5	80	3607	122	45.0875	34	80	3607	122	45.0875	34	80	2999	102	37.4875	29	80	1570	44	19.625	19	80	2605	73	32.5625	29	80	8291	362	103.638	70.5	80	3308	98	41.35	29	80	6365	230	79.5625	53
176	/project/projectdirs/openmsi/omsi_data_private/raad0102/20210401MdR_5800_NIMS_AT_screen_TAR1.h5	H	9	90.7089	104.291	4140	142	52.4051	49	79	2564	107	32.4557	24	79	2564	107	32.4557	24	79	2258	93	28.5823	24	79	1371	39	17.3544	14	79	1962	63	24.8354	19	79	4072	196	51.5443	39	79	2273	98	28.7722	24	79	4620	254	58.481	34
177	/project/projectdirs/openmsi/omsi_data_private/raad0102/20210401MdR_5800_NIMS_AT_screen_TAR1.h5	H	10	90.6154	116.128	4831	137	61.9359	65.5	78	12426	612	159.308	124.5	78	12426	612	159.308	124.5	78	2279	68	29.2179	29	78	1422	39	18.2308	19	78	2000	58	25.641	24	78	4090	171	52.4359	44	78	2417	112	30.9872	29	78	5109	254	65.5	53
178	/project/projectdirs/openmsi/omsi_data_private/raad0102/20210401MdR_5800_NIMS_AT_screen_TAR1.h5	H	11	90.6234	128.935	4798	171	62.3117	58	77	11039	563	143.364	98	77	11039	563	143.364	98	77	2572	93	33.4026	29	77	1488	44	19.3247	19	77	2019	93	26.2208	24	77	4271	235	55.4675	39	77	2426	127	31.5065	24	77	5240	254	68.0519	49
179	/project/projectdirs/openmsi/omsi_data_private/raad0102/20210401MdR_5800_NIMS_AT_screen_TAR1.h5	H	12	90.6154	139.872	4269	186	54.7308	39	78	11869	681	152.167	41.5	78	11869	681	152.167	41.5	78	2516	98	32.2564	24	78	1402	39	17.9744	14	78	1888	83	24.2051	19	78	3590	166	46.0256	29	78	2229	78	28.5769	19	78	5229	240	67.0385	34
180	/project/projectdirs/openmsi/omsi_data_private/raad0102/20210401MdR_5800_NIMS_AT_screen_TAR1.h5	H	13	90.7564	151.667	7676	446	98.4103	39	78	7093	392	90.9359	36.5	78	7093	392	90.9359	36.5	78	5922	343	75.9231	29	78	1823	98	23.3718	19	78	4986	308	63.9231	24	78	12758	691	163.564	63	78	5958	323	76.3846	26.5	78	16651	941	213.474	53
181	/project/projectdirs/openmsi/omsi_data_private/raad0102/20210401MdR_5800_NIMS_AT_screen_TAR1.h5	H	14	90.8481	163.557	9473	367	119.911	83	79	9337	519	118.19	58	79	9337	519	118.19	58	79	7153	372	90.5443	53	79	2061	78	26.0886	24	79	5687	259	71.9873	44	79	18591	867	235.329	142	79	7614	411	96.3797	53	79	34569	1715	437.582	215
182	/project/projectdirs/openmsi/omsi_data_private/raad0102/20210401MdR_5800_NIMS_AT_screen_TAR1.h5	H	15	90.875	175.5	8556	377	106.95	78	80	7353	377	91.9125	53.5	80	7353	377	91.9125	53.5	80	6628	338	82.85	55.5	80	1919	63	23.9875	24	80	5283	240	66.0375	44	80	19527	980	244.088	168.5	80	6743	338	84.2875	51	80	22027	1127	275.337	149
183	/project/projectdirs/openmsi/omsi_data_private/raad0102/20210401MdR_5800_NIMS_AT_screen_TAR1.h5	H	16	90.8481	187.443	7522	352	95.2152	78	79	4212	720	53.3165	34	79	4212	720	53.3165	34	79	5073	230	64.2152	39	79	1739	63	22.0127	19	79	4252	210	53.8228	29	79	12365	656	156.519	107	79	4878	235	61.7468	39	79	19735	1009	249.81	112
184	/project/projectdirs/openmsi/omsi_data_private/raad0102/20210401MdR_5800_NIMS_AT_screen_TAR1.h5	H	17	89.8718	199.385	11906	529	152.641	98	78	5564	225	71.3333	58	78	5564	225	71.3333	58	78	8991	377	115.269	55.5	78	2395	88	30.7051	26.5	78	7293	367	93.5	53	78	23297	955	298.679	178.5	78	8678	343	111.256	65.5	78	20307	877	260.346	134.5
185	/project/projectdirs/openmsi/omsi_data_private/raad0102/20210401MdR_5800_NIMS_AT_screen_TAR1.h5	H	18	89.8718	210.385	7669	377	98.3205	55.5	78	3740	186	47.9487	29	78	3740	186	47.9487	29	78	5897	333	75.6026	29	78	1944	73	24.9231	19	78	4795	240	61.4744	26.5	78	18602	1137	238.487	90.5	78	6193	343	79.3974	34	78	24746	1294	317.256	90.5
186	/project/projectdirs/openmsi/omsi_data_private/raad0102/20210401MdR_5800_NIMS_AT_screen_TAR1.h5	H	19	90.7838	223.122	10890	416	147.162	100	74	5280	215	71.3514	55.5	74	5280	215	71.3514	55.5	74	8422	401	113.811	60.5	74	2187	73	29.5541	24	74	6043	259	81.6622	49	74	20828	950	281.459	166	74	7957	367	107.527	63	74	19040	808	257.297	156
187	/project/projectdirs/openmsi/omsi_data_private/raad0102/20210401MdR_5800_NIMS_AT_screen_TAR1.h5	H	20	90.9333	234.747	9141	406	121.88	88	75	5321	696	70.9467	58	75	5321	696	70.9467	58	75	7040	348	93.8667	49	75	2116	68	28.2133	24	75	5359	259	71.4533	39	75	19722	906	262.96	176	75	7447	416	99.2933	58	75	28819	1495	384.253	181
188	/project/projectdirs/openmsi/omsi_data_private/raad0102/20210401MdR_5800_NIMS_AT_screen_TAR1.h5	H	21	90.9351	247.623	12477	519	162.039	102	77	6322	289	82.1039	63	77	6322	289	82.1039	63	77	9639	470	125.182	63	77	2623	102	34.0649	29	77	6666	264	86.5714	49	77	26567	1186	345.026	200	77	8462	372	109.896	58	77	29863	1279	387.831	210
189	/project/projectdirs/openmsi/omsi_data_private/raad0102/20210401MdR_5800_NIMS_AT_screen_TAR1.h5	H	22	91	258.618	9177	411	120.75	107	76	6052	259	79.6316	73	76	6052	259	79.6316	73	76	7057	544	92.8553	63	76	2131	63	28.0395	24	76	4953	205	65.1711	49	76	17851	745	234.882	186	76	6348	318	83.5263	58	76	28444	1318	374.263	284
190	/project/projectdirs/openmsi/omsi_data_private/raad0102/20210401MdR_5800_NIMS_AT_screen_TAR1.h5	H	23	91.0897	269.564	12546	470	160.846	117	78	8561	504	109.756	90.5	78	8561	504	109.756	90.5	78	11072	549	141.949	88	78	2784	93	35.6923	29	78	7127	299	91.3718	58	78	21482	852	275.41	207.5	78	9148	352	117.282	78	78	28484	1058	365.179	245
191	/project/projectdirs/openmsi/omsi_data_private/raad0102/20210401MdR_5800_NIMS_AT_screen_TAR1.h5	H	24	91.125	282.5	13092	446	163.65	109.5	80	9071	279	113.388	98	80	9071	279	113.388	98	80	11451	514	143.137	73	80	2801	93	35.0125	29	80	7060	250	88.25	58	80	22403	730	280.038	183.5	80	8558	299	106.975	65.5	80	30038	1024	375.475	215
192	/project/projectdirs/openmsi/omsi_data_private/raad0102/20210401MdR_5800_NIMS_AT_screen_TAR1.h5	I	1	101.456	6.5443	3956	171	50.0759	39	79	4000	637	50.6329	24	79	4000	637	50.6329	24	79	2475	122	31.3291	24	79	1306	29	16.5316	14	79	1501	44	19	19	79	1729	63	21.8861	19	79	1659	53	21	19	79	1436	44	18.1772	19
193	/project/projectdirs/openmsi/omsi_data_private/raad0102/20210401MdR_5800_NIMS_AT_screen_TAR1.h5	I	2	102.5	20	4486	191	57.5128	44	78	5383	1745	69.0128	24	78	5383	1745	69.0128	24	78	2528	83	32.4103	24	78	1437	39	18.4231	19	78	1571	53	20.141	19	78	2270	73	29.1026	24	78	1675	58	21.4744	19	78	1460	63	18.7179	19
194	/project/projectdirs/openmsi/omsi_data_private/raad0102/20210401MdR_5800_NIMS_AT_screen_TAR1.h5	I	3	101.557	32.8481	5241	230	66.3418	44	79	3666	328	46.4051	29	79	3666	328	46.4051	29	79	3163	142	40.038	29	79	1281	29	16.2152	14	79	1741	49	22.038	19	79	3279	186	41.5063	29	79	1988	83	25.1646	19	79	1744	63	22.0759	19
195	/project/projectdirs/openmsi/omsi_data_private/raad0102/20210401MdR_5800_NIMS_AT_screen_TAR1.h5	I	4	102.575	44.7875	5375	220	67.1875	58	80	1893	78	23.6625	21.5	80	1893	78	23.6625	21.5	80	3732	235	46.65	39	80	1445	44	18.0625	14	80	1773	53	22.1625	19	80	3873	279	48.4125	34	80	2258	98	28.225	24	80	1808	58	22.6	19
196	/project/projectdirs/openmsi/omsi_data_private/raad0102/20210401MdR_5800_NIMS_AT_screen_TAR1.h5	I	5	101.63	57.6296	7797	274	96.2593	78	81	2528	83	31.2099	29	81	2528	83	31.2099	29	81	6804	225	84	63	81	1713	58	21.1481	19	81	2569	102	31.716	24	81	8897	357	109.84	73	81	3673	132	45.3457	29	81	3048	102	37.6296	29
197	/project/projectdirs/openmsi/omsi_data_private/raad0102/20210401MdR_5800_NIMS_AT_screen_TAR1.h5	I	6	101.59	68.5	5172	176	66.3077	53	78	2149	377	27.5513	19	78	2149	377	27.5513	19	78	3381	156	43.3462	39	78	1477	39	18.9359	19	78	1964	68	25.1795	24	78	4152	220	53.2308	39	78	2415	98	30.9615	24	78	1950	73	25	24
198	/project/projectdirs/openmsi/omsi_data_private/raad0102/20210401MdR_5800_NIMS_AT_screen_TAR1.h5	I	7	103.385	81.1282	3817	186	48.9359	39	78	1774	63	22.7436	19	78	1774	63	22.7436	19	78	2774	166	35.5641	29	78	1352	44	17.3333	19	78	1674	63	21.4615	19	78	3078	250	39.4615	29	78	2367	132	30.3462	24	78	1778	78	22.7949	19
199	/project/projectdirs/openmsi/omsi_data_private/raad0102/20210401MdR_5800_NIMS_AT_screen_TAR1.h5	I	8	100.63	92.3704	5930	328	73.2099	34	81	3137	421	38.7284	19	81	3137	421	38.7284	19	81	4029	250	49.7407	24	81	1639	44	20.2346	19	81	2334	98	28.8148	19	81	5514	323	68.0741	24	81	3082	137	38.0494	19	81	2169	93	26.7778	19
200	/project/projectdirs/openmsi/omsi_data_private/raad0102/20210401MdR_5800_NIMS_AT_screen_TAR1.h5	I	9	102.615	104.128	4163	151	53.3718	49	78	1706	53	21.8718	19	78	1706	53	21.8718	19	78	3487	142	44.7051	34	78	1496	53	19.1795	19	78	1879	58	24.0897	24	78	3361	142	43.0897	34	78	2333	93	29.9103	24	78	2148	93	27.5385	24
201	/project/projectdirs/openmsi/omsi_data_private/raad0102/20210401MdR_5800_NIMS_AT_screen_TAR1.h5	I	10	102.615	117.128	7070	210	90.641	83	78	2132	58	27.3333	24	78	2132	58	27.3333	24	78	4669	161	59.859	53	78	1532	49	19.641	19	78	2073	78	26.5769	24	78	4394	313	56.3333	44	78	2723	112	34.9103	29	78	2206	73	28.2821	24
202	/project/projectdirs/openmsi/omsi_data_private/raad0102/20210401MdR_5800_NIMS_AT_screen_TAR1.h5	I	11	102.615	127.872	9093	284	116.577	95.5	78	3237	102	41.5	34	78	3237	102	41.5	34	78	6922	250	88.7436	63	78	1941	58	24.8846	24	78	3158	112	40.4872	31.5	78	9063	392	116.192	58	78	4581	191	58.7308	39	78	2864	102	36.7179	31.5
203	/project/projectdirs/openmsi/omsi_data_private/raad0102/20210401MdR_5800_NIMS_AT_screen_TAR1.h5	I	12	102.128	139.615	7537	245	96.6282	78	78	2890	294	37.0513	34	78	2890	294	37.0513	34	78	6063	250	77.7308	55.5	78	1601	53	20.5256	19	78	2486	88	31.8718	29	78	5651	279	72.4487	39	78	3446	117	44.1795	34	78	2538	83	32.5385	29
204	/project/projectdirs/openmsi/omsi_data_private/raad0102/20210401MdR_5800_NIMS_AT_screen_TAR1.h5	I	13	102.709	150.709	6001	377	75.962	34	79	97908	7166	1239.34	191	79	97908	7166	1239.34	191	79	3503	269	44.3418	24	79	1519	68	19.2278	14	79	2129	93	26.9494	19	79	4217	264	53.3797	19	79	2502	117	31.6709	19	79	1950	78	24.6835	19
205	/project/projectdirs/openmsi/omsi_data_private/raad0102/20210401MdR_5800_NIMS_AT_screen_TAR1.h5	I	14	102.787	163.575	5974	323	74.675	58	80	105427	5436	1317.84	950.5	80	105427	5436	1317.84	950.5	80	3148	127	39.35	34	80	1679	53	20.9875	19	80	2246	93	28.075	24	80	3583	171	44.7875	44	80	2374	117	29.675	24	80	2275	78	28.4375	24
206	/project/projectdirs/openmsi/omsi_data_private/raad0102/20210401MdR_5800_NIMS_AT_screen_TAR1.h5	I	15	102.848	175.443	9274	338	117.392	78	79	165515	6769	2095.13	1308	79	165515	6769	2095.13	1308	79	4724	235	59.7975	44	79	1990	73	25.1899	24	79	2972	122	37.6203	29	79	7993	411	101.177	58	79	3646	171	46.1519	29	79	2824	122	35.7468	29
207	/project/projectdirs/openmsi/omsi_data_private/raad0102/20210401MdR_5800_NIMS_AT_screen_TAR1.h5	I	16	102.848	187.443	7764	240	98.2785	83	79	142829	6740	1807.96	1446	79	142829	6740	1807.96	1446	79	3925	200	49.6835	39	79	2222	63	28.1266	24	79	2472	88	31.2911	29	79	6783	357	85.8608	63	79	3022	151	38.2532	29	79	2735	98	34.6203	29
208	/project/projectdirs/openmsi/omsi_data_private/raad0102/20210401MdR_5800_NIMS_AT_screen_TAR1.h5	I	17	102.81	198.367	6309	299	79.8608	58	79	194047	10382	2456.29	1509	79	194047	10382	2456.29	1509	79	3881	240	49.1266	29	79	2559	102	32.3924	24	79	2111	83	26.7215	24	79	5547	352	70.2152	39	79	2642	127	33.443	19	79	2237	93	28.3165	19
209	/project/projectdirs/openmsi/omsi_data_private/raad0102/20210401MdR_5800_NIMS_AT_screen_TAR1.h5	I	18	102.692	211.231	7019	264	89.9872	78	78	107268	5568	1375.23	950.5	78	107268	5568	1375.23	950.5	78	3695	186	47.3718	36.5	78	2300	137	29.4872	24	78	2363	88	30.2949	29	78	8617	495	110.474	83	78	3010	176	38.5897	29	78	2127	83	27.2692	24
210	/project/projectdirs/openmsi/omsi_data_private/raad0102/20210401MdR_5800_NIMS_AT_screen_TAR1.h5	I	19	101.623	222.935	10278	362	133.481	107	77	232228	8357	3015.95	1862	77	232228	8357	3015.95	1862	77	6982	318	90.6753	44	77	2936	93	38.1299	34	77	2922	102	37.9481	29	77	11433	519	148.481	88	77	4870	205	63.2468	39	77	3458	132	44.9091	34
211	/project/projectdirs/openmsi/omsi_data_private/raad0102/20210401MdR_5800_NIMS_AT_screen_TAR1.h5	I	20	102.872	233.615	7648	274	98.0513	90.5	78	177089	7250	2270.37	1507	78	177089	7250	2270.37	1507	78	3615	151	46.3462	34	78	2247	102	28.8077	24	78	1846	73	23.6667	19	78	4195	181	53.7821	44	78	2579	88	33.0641	24	78	4082	186	52.3333	36.5
212	/project/projectdirs/openmsi/omsi_data_private/raad0102/20210401MdR_5800_NIMS_AT_screen_TAR1.h5	I	21	102.872	246.615	7324	215	93.8974	78	78	122909	4941	1575.76	1364.5	78	122909	4941	1575.76	1364.5	78	3854	142	49.4103	39	78	2169	88	27.8077	24	78	2436	88	31.2308	29	78	6176	294	79.1795	68	78	3303	142	42.3462	34	78	3479	480	44.6026	31.5
213	/project/projectdirs/openmsi/omsi_data_private/raad0102/20210401MdR_5800_NIMS_AT_screen_TAR1.h5	I	22	102.872	258.615	11076	318	142	139.5	78	193903	5754	2485.94	2313	78	193903	5754	2485.94	2313	78	5637	205	72.2692	63	78	2407	58	30.859	29	78	2942	93	37.7179	34	78	13592	647	174.256	144.5	78	4054	142	51.9744	46.5	78	3138	191	40.2308	34
214	/project/projectdirs/openmsi/omsi_data_private/raad0102/20210401MdR_5800_NIMS_AT_screen_TAR1.h5	I	23	102.875	270.5	11189	323	139.863	134.5	80	265704	7544	3321.3	3112	80	265704	7544	3321.3	3112	80	6838	715	85.475	63	80	2637	68	32.9625	29	80	3129	93	39.1125	34	80	10622	465	132.775	107	80	3760	127	47	39	80	3166	191	39.575	34
215	/project/projectdirs/openmsi/omsi_data_private/raad0102/20210401MdR_5800_NIMS_AT_screen_TAR1.h5	I	24	103	282.382	11769	333	154.855	137	76	288682	9230	3798.45	3129.5	76	288682	9230	3798.45	3129.5	76	7733	343	101.75	65.5	76	2691	78	35.4079	34	76	2918	102	38.3947	34	76	13000	529	171.053	109.5	76	4334	181	57.0263	44	76	2920	117	38.4211	29
216	/project/projectdirs/openmsi/omsi_data_private/raad0102/20210401MdR_5800_NIMS_AT_screen_TAR1.h5	J	1	112.385	8.1282	3090	176	39.6154	24	78	2000	210	25.641	19	78	2000	210	25.641	19	78	1847	93	23.6795	19	78	1287	39	16.5	14	78	1501	73	19.2436	14	78	2510	166	32.1795	24	78	1614	63	20.6923	19	78	1177	29	15.0897	14
217	/project/projectdirs/openmsi/omsi_data_private/raad0102/20210401MdR_5800_NIMS_AT_screen_TAR1.h5	J	2	112.5	22	4358	186	55.8718	41.5	78	2024	68	25.9487	24	78	2024	68	25.9487	24	78	2330	107	29.8718	24	78	1317	34	16.8846	14	78	1856	78	23.7949	19	78	3124	254	40.0513	24	78	2142	122	27.4615	19	78	1491	53	19.1154	19
218	/project/projectdirs/openmsi/omsi_data_private/raad0102/20210401MdR_5800_NIMS_AT_screen_TAR1.h5	J	3	112.443	32.8481	5446	205	68.9367	49	79	2223	58	28.1392	24	79	2223	58	28.1392	24	79	2732	117	34.5823	24	79	1390	53	17.5949	14	79	2147	78	27.1772	24	79	4753	274	60.1646	44	79	2399	112	30.3671	24	79	1496	49	18.9367	19
219	/project/projectdirs/openmsi/omsi_data_private/raad0102/20210401MdR_5800_NIMS_AT_screen_TAR1.h5	J	4	113.5	45.7	5725	254	71.5625	60.5	80	2010	73	25.125	24	80	2010	73	25.125	24	80	3159	151	39.4875	29	80	1370	44	17.125	14	80	2160	98	27	19	80	4378	323	54.725	29	80	2705	142	33.8125	24	80	1590	44	19.875	19
220	/project/projectdirs/openmsi/omsi_data_private/raad0102/20210401MdR_5800_NIMS_AT_screen_TAR1.h5	J	5	114.5	56.5897	6755	284	86.6026	49	78	2332	166	29.8974	24	78	2332	166	29.8974	24	78	3804	176	48.7692	31.5	78	1437	44	18.4231	19	78	2517	117	32.2692	19	78	6735	465	86.3462	39	78	3385	171	43.3974	26.5	78	1591	53	20.3974	19
221	/project/projectdirs/openmsi/omsi_data_private/raad0102/20210401MdR_5800_NIMS_AT_screen_TAR1.h5	J	6	114.5	68.5	6055	191	75.6875	63	80	2012	63	25.15	24	80	2012	63	25.15	24	80	3313	142	41.4125	34	80	1410	34	17.625	14	80	2376	88	29.7	24	80	3547	230	44.3375	34	80	2757	117	34.4625	24	80	1505	49	18.8125	19
222	/project/projectdirs/openmsi/omsi_data_private/raad0102/20210401MdR_5800_NIMS_AT_screen_TAR1.h5	J	7	114.544	80.4557	6088	264	77.0633	68	79	2397	98	30.3418	24	79	2397	98	30.3418	24	79	3054	142	38.6582	29	79	1620	58	20.5063	19	79	2370	107	30	24	79	7372	578	93.3165	58	79	2950	205	37.3418	29	79	1634	63	20.6835	19
223	/project/projectdirs/openmsi/omsi_data_private/raad0102/20210401MdR_5800_NIMS_AT_screen_TAR1.h5	J	8	114.556	92.2716	6101	186	75.321	68	81	2036	68	25.1358	24	81	2036	68	25.1358	24	81	2938	107	36.2716	34	81	1524	34	18.8148	19	81	2100	73	25.9259	24	81	5071	299	62.6049	44	81	2659	93	32.8272	29	81	1624	44	20.0494	19
224	/project/projectdirs/openmsi/omsi_data_private/raad0102/20210401MdR_5800_NIMS_AT_screen_TAR1.h5	J	9	114.557	104.152	6817	215	86.2911	78	79	2207	63	27.9367	24	79	2207	63	27.9367	24	79	4165	254	52.7215	44	79	1636	49	20.7089	19	79	2491	98	31.5316	29	79	6538	328	82.7595	53	79	3158	132	39.9747	34	79	1646	49	20.8354	19
225	/project/projectdirs/openmsi/omsi_data_private/raad0102/20210401MdR_5800_NIMS_AT_screen_TAR1.h5	J	10	112.623	115.065	5103	289	66.2727	39	77	2132	88	27.6883	19	77	2132	88	27.6883	19	77	3716	215	48.2597	24	77	1428	39	18.5455	19	77	2645	147	34.3506	19	77	5306	328	68.9091	29	77	3299	200	42.8442	19	77	1662	53	21.5844	19
226	/project/projectdirs/openmsi/omsi_data_private/raad0102/20210401MdR_5800_NIMS_AT_screen_TAR1.h5	J	11	112.615	125.872	4742	352	60.7949	39	78	2347	357	30.0897	19	78	2347	357	30.0897	19	78	3349	465	42.9359	24	78	1346	53	17.2564	14	78	1839	132	23.5769	19	78	3578	455	45.8718	24	78	2203	220	28.2436	19	78	1505	53	19.2949	19
227	/project/projectdirs/openmsi/omsi_data_private/raad0102/20210401MdR_5800_NIMS_AT_screen_TAR1.h5	J	12	112.575	137.787	5235	303	65.4375	44	80	2434	78	30.425	29	80	2434	78	30.425	29	80	2942	156	36.775	24	80	1364	58	17.05	14	80	2077	107	25.9625	19	80	3530	401	44.125	24	80	2480	147	31	24	80	1570	44	19.625	19
228	/project/projectdirs/openmsi/omsi_data_private/raad0102/20210401MdR_5800_NIMS_AT_screen_TAR1.h5	J	13	114.63	151.63	7923	245	97.8148	83	81	44839	1671	553.568	446	81	44839	1671	553.568	446	81	3341	112	41.2469	34	81	1658	58	20.4691	19	81	2504	78	30.9136	29	81	3832	200	47.3086	39	81	2975	107	36.7284	34	81	1751	122	21.6173	19
229	/project/projectdirs/openmsi/omsi_data_private/raad0102/20210401MdR_5800_NIMS_AT_screen_TAR1.h5	J	14	113.7	164.5	6870	348	85.875	51	80	50873	2313	635.913	333	80	50873	2313	635.913	333	80	3387	186	42.3375	24	80	1643	63	20.5375	19	80	2555	107	31.9375	24	80	7315	490	91.4375	39	80	3248	166	40.6	24	80	1617	68	20.2125	16.5
230	/project/projectdirs/openmsi/omsi_data_private/raad0102/20210401MdR_5800_NIMS_AT_screen_TAR1.h5	J	15	113.728	176.444	3979	235	49.1235	34	81	25411	1784	313.716	200	81	25411	1784	313.716	200	81	2091	117	25.8148	19	81	1353	53	16.7037	14	81	1778	93	21.9506	19	81	4036	343	49.8272	29	81	1977	107	24.4074	19	81	1434	49	17.7037	14
231	/project/projectdirs/openmsi/omsi_data_private/raad0102/20210401MdR_5800_NIMS_AT_screen_TAR1.h5	J	16	114.756	187.333	6233	245	79.9103	58	78	80887	4779	1037.01	693.5	78	80887	4779	1037.01	693.5	78	2979	151	38.1923	29	78	1737	49	22.2692	19	78	2047	107	26.2436	24	78	4509	259	57.8077	44	78	2575	132	33.0128	29	78	1447	39	18.5513	16.5
232	/project/projectdirs/openmsi/omsi_data_private/raad0102/20210401MdR_5800_NIMS_AT_screen_TAR1.h5	J	17	114.709	200.291	7746	318	98.0506	68	79	112506	5088	1424.13	794	79	112506	5088	1424.13	794	79	4541	225	57.481	34	79	2197	68	27.8101	24	79	3048	137	38.5823	29	79	8074	470	102.203	68	79	3891	181	49.2532	34	79	1730	53	21.8987	19
233	/project/projectdirs/openmsi/omsi_data_private/raad0102/20210401MdR_5800_NIMS_AT_screen_TAR1.h5	J	18	114.623	211.065	6840	426	88.8312	53	77	65813	4151	854.714	387	77	65813	4151	854.714	387	77	3673	196	47.7013	24	77	2005	83	26.039	19	77	2645	132	34.3506	19	77	7623	754	99	39	77	3463	200	44.974	24	77	1637	58	21.2597	19
234	/project/projectdirs/openmsi/omsi_data_private/raad0102/20210401MdR_5800_NIMS_AT_screen_TAR1.h5	J	19	114.623	223.935	6253	230	81.2078	78	77	82243	4112	1068.09	897	77	82243	4112	1068.09	897	77	3347	171	43.4675	39	77	1959	68	25.4416	24	77	2406	98	31.2468	24	77	7557	495	98.1429	83	77	2854	142	37.0649	29	77	1596	53	20.7273	19
235	/project/projectdirs/openmsi/omsi_data_private/raad0102/20210401MdR_5800_NIMS_AT_screen_TAR1.h5	J	20	114.709	234.709	7629	235	96.5696	88	79	111674	4995	1413.59	1352	79	111674	4995	1413.59	1352	79	3425	171	43.3544	39	79	2016	49	25.519	24	79	2183	73	27.6329	24	79	6814	343	86.2532	83	79	2676	122	33.8734	34	79	1576	49	19.9494	19
236	/project/projectdirs/openmsi/omsi_data_private/raad0102/20210401MdR_5800_NIMS_AT_screen_TAR1.h5	J	21	114.872	247.615	9194	299	117.872	104.5	78	123294	5161	1580.69	1289	78	123294	5161	1580.69	1289	78	4058	171	52.0256	44	78	2184	58	28	29	78	2528	102	32.4103	29	78	8792	549	112.718	83	78	3417	166	43.8077	34	78	1682	49	21.5641	19
237	/project/projectdirs/openmsi/omsi_data_private/raad0102/20210401MdR_5800_NIMS_AT_screen_TAR1.h5	J	22	113.848	258.557	8924	450	112.962	83	79	121865	5446	1542.59	965	79	121865	5446	1542.59	965	79	6396	1181	80.962	39	79	2178	107	27.5696	24	79	2669	88	33.7848	29	79	8839	519	111.886	83	79	3504	161	44.3544	34	79	1810	53	22.9114	24
238	/project/projectdirs/openmsi/omsi_data_private/raad0102/20210401MdR_5800_NIMS_AT_screen_TAR1.h5	J	23	114.848	270.443	8399	264	106.316	83	79	100219	3245	1268.59	931	79	100219	3245	1268.59	931	79	4542	176	57.4937	44	79	1930	63	24.4304	24	79	2626	78	33.2405	29	79	8193	348	103.709	78	79	3314	122	41.9494	39	79	1809	53	22.8987	19
239	/project/projectdirs/openmsi/omsi_data_private/raad0102/20210401MdR_5800_NIMS_AT_screen_TAR1.h5	J	24	112.872	281.385	8241	490	105.654	70.5	78	79182	3647	1015.15	710	78	79182	3647	1015.15	710	78	5143	323	65.9359	34	78	1934	58	24.7949	19	78	2933	132	37.6026	24	78	9931	514	127.321	65.5	78	3728	181	47.7949	29	78	1749	102	22.4231	19
240	/project/projectdirs/openmsi/omsi_data_private/raad0102/20210401MdR_5800_NIMS_AT_screen_TAR1.h5	K	1	126.385	9.1282	4976	205	63.7949	51	78	1957	68	25.0897	19	78	1957	68	25.0897	19	78	3495	186	44.8077	31.5	78	1421	53	18.2179	14	78	1984	78	25.4359	19	78	3833	303	49.141	24	78	2605	127	33.3974	24	78	1382	34	17.7179	19
241	/project/projectdirs/openmsi/omsi_data_private/raad0102/20210401MdR_5800_NIMS_AT_screen_TAR1.h5	K	2	126.377	20.9351	5216	220	67.7403	53	77	1868	44	24.2597	24	77	1868	44	24.2597	24	77	3174	200	41.2208	34	77	1353	44	17.5714	19	77	2025	88	26.2987	24	77	3663	367	47.5714	29	77	2249	127	29.2078	24	77	1437	58	18.6623	19
242	/project/projectdirs/openmsi/omsi_data_private/raad0102/20210401MdR_5800_NIMS_AT_screen_TAR1.h5	K	3	126.443	32.8481	7273	274	92.0633	73	79	2408	73	30.481	29	79	2408	73	30.481	29	79	4599	210	58.2152	39	79	1676	49	21.2152	19	79	2573	151	32.5696	24	79	6672	392	84.4557	44	79	3331	142	42.1646	29	79	1451	44	18.3671	14
243	/project/projectdirs/openmsi/omsi_data_private/raad0102/20210401MdR_5800_NIMS_AT_screen_TAR1.h5	K	4	126.444	43.7284	7299	259	90.1111	78	81	2559	250	31.5926	24	81	2559	250	31.5926	24	81	5721	250	70.6296	49	81	1847	58	22.8025	19	81	2702	127	33.358	29	81	8674	450	107.086	53	81	3602	166	44.4691	34	81	1579	44	19.4938	19
244	/project/projectdirs/openmsi/omsi_data_private/raad0102/20210401MdR_5800_NIMS_AT_screen_TAR1.h5	K	5	126.456	57.5443	7425	254	93.9873	78	79	2206	68	27.9241	24	79	2206	68	27.9241	24	79	4736	264	59.9494	49	79	1681	39	21.2785	19	79	2377	102	30.0886	24	79	6430	401	81.3924	49	79	3137	156	39.7089	29	79	1465	53	18.5443	19
245	/project/projectdirs/openmsi/omsi_data_private/raad0102/20210401MdR_5800_NIMS_AT_screen_TAR1.h5	K	6	126.5	68.5	7553	274	94.4125	73	80	2324	73	29.05	24	80	2324	73	29.05	24	80	4650	230	58.125	44	80	1590	39	19.875	19	80	2512	88	31.4	24	80	6210	416	77.625	39	80	3512	191	43.9	24	80	1460	39	18.25	19
246	/project/projectdirs/openmsi/omsi_data_private/raad0102/20210401MdR_5800_NIMS_AT_screen_TAR1.h5	K	7	126.5	79.4103	7561	240	96.9359	88	78	2784	88	35.6923	34	78	2784	88	35.6923	34	78	5228	186	67.0256	51	78	1707	39	21.8846	21.5	78	2567	98	32.9103	29	78	7559	377	96.9103	63	78	3573	132	45.8077	34	78	1477	39	18.9359	19
247	/project/projectdirs/openmsi/omsi_data_private/raad0102/20210401MdR_5800_NIMS_AT_screen_TAR1.h5	K	8	126.519	93.2405	6701	191	84.8228	73	79	2431	68	30.7722	29	79	2431	68	30.7722	29	79	3917	176	49.5823	44	79	1676	49	21.2152	19	79	2163	68	27.3797	24	79	5003	205	63.3291	49	79	2748	151	34.7848	29	79	1406	34	17.7975	19
248	/project/projectdirs/openmsi/omsi_data_private/raad0102/20210401MdR_5800_NIMS_AT_screen_TAR1.h5	K	9	126.557	105.152	7066	254	89.443	78	79	2570	98	32.5316	29	79	2570	98	32.5316	29	79	5142	254	65.0886	58	79	1645	53	20.8228	19	79	2295	78	29.0506	24	79	5432	406	68.7595	49	79	2987	142	37.8101	29	79	1520	53	19.2405	19
249	/project/projectdirs/openmsi/omsi_data_private/raad0102/20210401MdR_5800_NIMS_AT_screen_TAR1.h5	K	10	126.5	117	5414	181	69.4103	58	78	2535	88	32.5	29	78	2535	88	32.5	29	78	53284	3117	683.128	301	78	4260	259	54.6154	29	78	2192	68	28.1026	24	78	4554	259	58.3846	39	78	2923	127	37.4744	34	78	1342	39	17.2051	14
250	/project/projectdirs/openmsi/omsi_data_private/raad0102/20210401MdR_5800_NIMS_AT_screen_TAR1.h5	K	11	126.875	129.5	6074	156	75.925	70.5	80	2707	156	33.8375	34	80	2707	156	33.8375	34	80	56310	2509	703.875	551	80	4189	225	52.3625	41.5	80	2106	58	26.325	24	80	3993	171	49.9125	44	80	2724	88	34.05	29	80	1405	39	17.5625	14
251	/project/projectdirs/openmsi/omsi_data_private/raad0102/20210401MdR_5800_NIMS_AT_screen_TAR1.h5	K	12	126.575	140.787	4259	166	53.2375	44	80	7998	647	99.975	39	80	7998	647	99.975	39	80	24191	1676	302.387	80.5	80	2574	132	32.175	21.5	80	1978	63	24.725	19	80	3160	161	39.5	24	80	2423	107	30.2875	24	80	1360	34	17	19
252	/project/projectdirs/openmsi/omsi_data_private/raad0102/20210401MdR_5800_NIMS_AT_screen_TAR1.h5	K	13	126.63	151.63	7950	299	98.1481	88	81	175463	8700	2166.21	1759	81	175463	8700	2166.21	1759	81	4050	171	50	39	81	2231	73	27.5432	24	81	2243	68	27.6914	24	81	3257	127	40.2099	34	81	2655	127	32.7778	24	81	1429	44	17.642	14
253	/project/projectdirs/openmsi/omsi_data_private/raad0102/20210401MdR_5800_NIMS_AT_screen_TAR1.h5	K	14	126.59	164.5	8424	333	108	93	78	161469	6926	2070.12	1362.5	78	161469	6926	2070.12	1362.5	78	4729	250	60.6282	41.5	78	2138	68	27.4103	24	78	2935	112	37.6282	29	78	5811	455	74.5	39	78	3680	205	47.1795	34	78	1527	44	19.5769	19
254	/project/projectdirs/openmsi/omsi_data_private/raad0102/20210401MdR_5800_NIMS_AT_screen_TAR1.h5	K	15	125.63	176.37	8984	284	110.914	107	81	173139	8642	2137.52	1769	81	173139	8642	2137.52	1769	81	4569	230	56.4074	49	81	2146	58	26.4938	24	81	2688	102	33.1852	29	81	5542	401	68.4198	49	81	3312	215	40.8889	34	81	1529	39	18.8765	19
255	/project/projectdirs/openmsi/omsi_data_private/raad0102/20210401MdR_5800_NIMS_AT_screen_TAR1.h5	K	16	125.709	187.291	9734	406	123.215	98	79	166174	7215	2103.47	1372	79	166174	7215	2103.47	1372	79	5323	254	67.3797	44	79	2310	78	29.2405	24	79	3171	181	40.1392	29	79	10719	500	135.684	83	79	4264	196	53.9747	39	79	1590	53	20.1266	19
256	/project/projectdirs/openmsi/omsi_data_private/raad0102/20210401MdR_5800_NIMS_AT_screen_TAR1.h5	K	17	126.615	199.128	9727	338	124.705	109.5	78	190389	8308	2440.88	1555.5	78	190389	8308	2440.88	1555.5	78	5402	254	69.2564	41.5	78	2581	127	33.0897	29	78	2554	107	32.7436	26.5	78	9218	514	118.179	68	78	3400	147	43.5897	29	78	1547	44	19.8333	19
257	/project/projectdirs/openmsi/omsi_data_private/raad0102/20210401MdR_5800_NIMS_AT_screen_TAR1.h5	K	18	126.618	210	6706	259	88.2368	83	76	180583	7897	2376.09	2262	76	180583	7897	2376.09	2262	76	4683	264	61.6184	53	76	2159	78	28.4079	24	76	2533	107	33.3289	29	76	6774	421	89.1316	70.5	76	3318	161	43.6579	39	76	1449	39	19.0658	19
258	/project/projectdirs/openmsi/omsi_data_private/raad0102/20210401MdR_5800_NIMS_AT_screen_TAR1.h5	K	19	126.615	221.872	8436	397	108.154	98	78	201693	7872	2585.81	2404	78	201693	7872	2585.81	2404	78	4972	259	63.7436	49	78	2310	73	29.6154	29	78	2461	78	31.5513	29	78	7481	431	95.9103	78	78	3171	127	40.6538	34	78	1497	39	19.1923	19
259	/project/projectdirs/openmsi/omsi_data_private/raad0102/20210401MdR_5800_NIMS_AT_screen_TAR1.h5	K	20	125.709	235.709	8372	313	105.975	78	79	185427	9269	2347.18	1465	79	185427	9269	2347.18	1465	79	5604	259	70.9367	44	79	2591	117	32.7975	29	79	2707	112	34.2658	24	79	8309	514	105.177	58	79	3438	171	43.519	29	79	1565	58	19.8101	19
260	/project/projectdirs/openmsi/omsi_data_private/raad0102/20210401MdR_5800_NIMS_AT_screen_TAR1.h5	K	21	126.848	247.557	8599	294	108.848	102	79	189064	8387	2393.22	1838	79	189064	8387	2393.22	1838	79	5619	230	71.1266	58	79	2498	78	31.6203	29	79	2601	93	32.9241	29	79	5562	436	70.4051	53	79	3060	166	38.7342	34	79	1496	39	18.9367	19
261	/project/projectdirs/openmsi/omsi_data_private/raad0102/20210401MdR_5800_NIMS_AT_screen_TAR1.h5	K	22	126.848	258.557	6788	294	85.9241	63	79	139485	7769	1765.63	617	79	139485	7769	1765.63	617	79	70766	4647	895.772	264	79	6688	401	84.6582	44	79	2508	122	31.7468	24	79	7206	490	91.2152	39	79	3392	176	42.9367	24	79	1466	49	18.557	14
262	/project/projectdirs/openmsi/omsi_data_private/raad0102/20210401MdR_5800_NIMS_AT_screen_TAR1.h5	K	23	126.848	271.443	7188	220	90.9873	93	79	169495	6696	2145.51	1730	79	169495	6696	2145.51	1730	79	130324	5602	1649.67	1210	79	10526	539	133.241	98	79	3073	127	38.8987	34	79	8944	416	113.215	83	79	3914	151	49.5443	39	79	1511	39	19.1266	19
263	/project/projectdirs/openmsi/omsi_data_private/raad0102/20210401MdR_5800_NIMS_AT_screen_TAR1.h5	K	24	126.872	282.385	9030	225	115.769	122	78	164400	5382	2107.69	2115	78	164400	5382	2107.69	2115	78	116702	4196	1496.18	1426	78	8954	308	114.795	98	78	2801	73	35.9103	34	78	7565	323	96.9872	80.5	78	3276	107	42	39	78	1477	39	18.9359	19
264	/project/projectdirs/openmsi/omsi_data_private/raad0102/20210401MdR_5800_NIMS_AT_screen_TAR1.h5	L	1	137.385	10.1282	6396	284	82	58	78	2915	754	37.3718	24	78	2915	754	37.3718	24	78	5218	235	66.8974	49	78	1642	49	21.0513	19	78	2157	68	27.6538	24	78	5165	318	66.2179	29	78	3312	147	42.4615	29	78	1492	49	19.1282	19
265	/project/projectdirs/openmsi/omsi_data_private/raad0102/20210401MdR_5800_NIMS_AT_screen_TAR1.h5	L	2	138.385	20.8718	6129	181	78.5769	63	78	2044	58	26.2051	24	78	2044	58	26.2051	24	78	3876	210	49.6923	44	78	1517	44	19.4487	19	78	1909	107	24.4744	24	78	2916	122	37.3846	29	78	2504	93	32.1026	29	78	1397	44	17.9103	14
266	/project/projectdirs/openmsi/omsi_data_private/raad0102/20210401MdR_5800_NIMS_AT_screen_TAR1.h5	L	3	138.367	32.8101	6706	210	84.8861	73	79	2214	73	28.0253	24	79	2214	73	28.0253	24	79	4905	200	62.0886	49	79	1611	39	20.3924	19	79	2243	63	28.3924	24	79	6488	318	82.1266	49	79	3154	122	39.9241	29	79	1451	39	18.3671	19
267	/project/projectdirs/openmsi/omsi_data_private/raad0102/20210401MdR_5800_NIMS_AT_screen_TAR1.h5	L	4	137.37	43.6296	4668	156	57.6296	49	81	1842	58	22.7407	19	81	1842	58	22.7407	19	81	3040	132	37.5309	29	81	1528	53	18.8642	19	81	1814	49	22.3951	24	81	4618	181	57.0123	39	81	2257	68	27.8642	24	81	1314	34	16.2222	14
268	/project/projectdirs/openmsi/omsi_data_private/raad0102/20210401MdR_5800_NIMS_AT_screen_TAR1.h5	L	5	138.456	56.5443	5113	151	64.7215	58	79	1920	63	24.3038	24	79	1920	63	24.3038	24	79	3346	117	42.3544	39	79	1466	39	18.557	14	79	1994	58	25.2405	24	79	4538	220	57.443	39	79	2404	73	30.4304	29	79	1271	39	16.0886	14
269	/project/projectdirs/openmsi/omsi_data_private/raad0102/20210401MdR_5800_NIMS_AT_screen_TAR1.h5	L	6	138.456	68.4557	6567	191	83.1266	83	79	2296	63	29.0633	29	79	2296	63	29.0633	29	79	3604	122	45.6203	39	79	1551	39	19.6329	19	79	2449	73	31	24	79	5795	299	73.3544	44	79	3013	117	38.1392	29	79	1491	34	18.8734	19
270	/project/projectdirs/openmsi/omsi_data_private/raad0102/20210401MdR_5800_NIMS_AT_screen_TAR1.h5	L	7	138.412	81.325	7230	254	90.375	78	80	2300	63	28.75	29	80	2300	63	28.75	29	80	4085	176	51.0625	41.5	80	1520	44	19	19	80	2524	83	31.55	24	80	6127	421	76.5875	51	80	3397	151	42.4625	29	80	1455	34	18.1875	19
271	/project/projectdirs/openmsi/omsi_data_private/raad0102/20210401MdR_5800_NIMS_AT_screen_TAR1.h5	L	8	139.443	93.8481	6741	254	85.3291	58	79	2229	88	28.2152	24	79	2229	88	28.2152	24	79	4261	176	53.9367	39	79	1631	49	20.6456	19	79	2202	88	27.8734	24	79	6198	333	78.4557	39	79	2827	137	35.7848	29	79	1456	44	18.4304	19
272	/project/projectdirs/openmsi/omsi_data_private/raad0102/20210401MdR_5800_NIMS_AT_screen_TAR1.h5	L	9	138.5	105.125	8300	279	103.75	90.5	80	2856	137	35.7	31.5	80	2856	137	35.7	31.5	80	4814	200	60.175	49	80	1660	49	20.75	19	80	2741	93	34.2625	29	80	6720	460	84	49	80	3568	151	44.6	34	80	1575	39	19.6875	19
273	/project/projectdirs/openmsi/omsi_data_private/raad0102/20210401MdR_5800_NIMS_AT_screen_TAR1.h5	L	10	139.5	117.875	6524	215	81.55	68	80	4044	151	50.55	39	80	4044	151	50.55	39	80	5704	269	71.3	53	80	1680	39	21	19	80	2425	68	30.3125	24	80	7884	460	98.55	53	80	3082	171	38.525	29	80	1365	39	17.0625	14
274	/project/projectdirs/openmsi/omsi_data_private/raad0102/20210401MdR_5800_NIMS_AT_screen_TAR1.h5	L	11	137.557	127.848	8671	367	109.759	88	79	4537	294	57.4304	49	79	4537	294	57.4304	49	79	7409	264	93.7848	68	79	1906	58	24.1266	19	79	2890	112	36.5823	29	79	9265	519	117.278	58	79	4305	191	54.4937	34	79	1650	53	20.8861	19
275	/project/projectdirs/openmsi/omsi_data_private/raad0102/20210401MdR_5800_NIMS_AT_screen_TAR1.h5	L	12	138.532	139.646	6173	186	78.1392	68	79	8849	465	112.013	83	79	8849	465	112.013	83	79	7229	313	91.5063	58	79	1696	49	21.4684	19	79	2078	58	26.3038	24	79	6281	274	79.5063	44	79	3029	107	38.3418	29	79	1331	29	16.8481	19
276	/project/projectdirs/openmsi/omsi_data_private/raad0102/20210401MdR_5800_NIMS_AT_screen_TAR1.h5	L	13	138.544	151.544	8146	279	103.114	78	79	260128	9941	3292.76	2166	79	260128	9941	3292.76	2166	79	5273	215	66.7468	44	79	2513	78	31.8101	29	79	2603	88	32.9494	29	79	4938	215	62.5063	34	79	3647	142	46.1646	29	79	1476	39	18.6835	19
277	/project/projectdirs/openmsi/omsi_data_private/raad0102/20210401MdR_5800_NIMS_AT_screen_TAR1.h5	L	14	138.544	163.456	8956	245	113.367	107	79	248112	7259	3140.66	2990	79	248112	7259	3140.66	2990	79	4881	181	61.7848	49	79	2065	58	26.1392	24	79	2545	73	32.2152	29	79	5116	200	64.7595	53	79	3730	147	47.2152	39	79	1516	49	19.1899	19
278	/project/projectdirs/openmsi/omsi_data_private/raad0102/20210401MdR_5800_NIMS_AT_screen_TAR1.h5	L	15	138.63	174.37	7015	215	86.6049	78	81	234246	7632	2891.93	2686	81	234246	7632	2891.93	2686	81	4710	245	58.1481	49	81	2003	53	24.7284	24	81	2328	68	28.7407	24	81	4893	215	60.4074	49	81	3633	132	44.8519	39	81	1519	34	18.7531	19
279	/project/projectdirs/openmsi/omsi_data_private/raad0102/20210401MdR_5800_NIMS_AT_screen_TAR1.h5	L	16	138.575	187.213	5905	215	73.8125	60.5	80	100379	4063	1254.74	943.5	80	100379	4063	1254.74	943.5	80	3129	112	39.1125	34	80	1839	63	22.9875	24	80	1952	68	24.4	24	80	4144	210	51.8	39	80	2380	68	29.75	24	80	1360	39	17	19
280	/project/projectdirs/openmsi/omsi_data_private/raad0102/20210401MdR_5800_NIMS_AT_screen_TAR1.h5	L	17	138.615	199.128	5822	210	74.641	68	78	124107	4156	1591.12	1186	78	124107	4156	1591.12	1186	78	3531	127	45.2692	39	78	1785	58	22.8846	24	78	2140	68	27.4359	24	78	5341	225	68.4744	39	78	2452	88	31.4359	24	78	1372	44	17.5897	14
281	/project/projectdirs/openmsi/omsi_data_private/raad0102/20210401MdR_5800_NIMS_AT_screen_TAR1.h5	L	18	138.615	211.872	5558	166	71.2564	65.5	78	107370	3828	1376.54	1095	78	107370	3828	1376.54	1095	78	3178	102	40.7436	34	78	1857	49	23.8077	24	78	2025	63	25.9615	24	78	4487	176	57.5256	44	78	2166	68	27.7692	24	78	1351	53	17.3205	16.5
282	/project/projectdirs/openmsi/omsi_data_private/raad0102/20210401MdR_5800_NIMS_AT_screen_TAR1.h5	L	19	138.633	223.81	7615	259	96.3924	83	79	150542	5759	1905.59	1343	79	150542	5759	1905.59	1343	79	4389	176	55.557	39	79	2086	68	26.4051	24	79	2389	78	30.2405	24	79	6756	397	85.519	58	79	3090	107	39.1139	34	79	1381	49	17.481	14
283	/project/projectdirs/openmsi/omsi_data_private/raad0102/20210401MdR_5800_NIMS_AT_screen_TAR1.h5	L	20	138.709	235.709	9265	382	117.278	93	79	172822	6539	2187.62	1759	79	172822	6539	2187.62	1759	79	5605	338	70.9494	49	79	2213	83	28.0127	24	79	2730	117	34.557	29	79	8943	529	113.203	73	79	3657	171	46.2911	34	79	1536	49	19.443	19
284	/project/projectdirs/openmsi/omsi_data_private/raad0102/20210401MdR_5800_NIMS_AT_screen_TAR1.h5	L	21	139.787	247.575	9335	455	116.688	93	80	167029	6735	2087.86	1691	80	167029	6735	2087.86	1691	80	5582	401	69.775	46.5	80	2260	78	28.25	24	80	2581	98	32.2625	29	80	7691	485	96.1375	65.5	80	3147	147	39.3375	29	80	1480	39	18.5	19
285	/project/projectdirs/openmsi/omsi_data_private/raad0102/20210401MdR_5800_NIMS_AT_screen_TAR1.h5	L	22	138.848	258.443	10542	294	133.443	127	79	379022	10857	4797.75	4426	79	379022	10857	4797.75	4426	79	8897	352	112.62	88	79	2583	93	32.6962	29	79	2883	73	36.4937	34	79	11941	480	151.152	122	79	3720	151	47.0886	39	79	1581	49	20.0127	19
286	/project/projectdirs/openmsi/omsi_data_private/raad0102/20210401MdR_5800_NIMS_AT_screen_TAR1.h5	L	23	138.81	270.367	10662	313	134.962	127	79	315681	9936	3995.96	3573	79	315681	9936	3995.96	3573	79	9349	411	118.342	83	79	2441	78	30.8987	29	79	2851	88	36.0886	29	79	12810	509	162.152	117	79	4090	210	51.7722	39	79	1491	39	18.8734	19
287	/project/projectdirs/openmsi/omsi_data_private/raad0102/20210401MdR_5800_NIMS_AT_screen_TAR1.h5	L	24	139.697	284.105	12515	357	164.671	147	76	386678	10220	5087.87	4240	76	386678	10220	5087.87	4240	76	10695	406	140.724	98	76	2827	88	37.1974	34	76	3352	107	44.1053	39	76	15854	676	208.605	142	76	4641	196	61.0658	49	76	1568	53	20.6316	19
288	/project/projectdirs/openmsi/omsi_data_private/raad0102/20210401MdR_5800_NIMS_AT_screen_TAR1.h5	M	1	150.377	9.06494	4980	171	64.6753	53	77	1812	63	23.5325	24	77	1812	63	23.5325	24	77	2577	78	33.4675	29	77	1698	44	22.0519	19	77	1687	58	21.9091	19	77	2458	107	31.9221	24	77	2023	49	26.2727	24	77	1803	49	23.4156	24
289	/project/projectdirs/openmsi/omsi_data_private/raad0102/20210401MdR_5800_NIMS_AT_screen_TAR1.h5	M	2	150.385	21.8718	3231	166	41.4231	34	78	1580	68	20.2564	19	78	1580	68	20.2564	19	78	2086	142	26.7436	24	78	1412	34	18.1026	19	78	1502	44	19.2564	19	78	2091	132	26.8077	19	78	1690	73	21.6667	19	78	1729	63	22.1667	19
290	/project/projectdirs/openmsi/omsi_data_private/raad0102/20210401MdR_5800_NIMS_AT_screen_TAR1.h5	M	3	150.291	33.7089	5502	156	69.6456	68	79	2004	83	25.3671	24	79	2004	83	25.3671	24	79	3134	117	39.6709	34	79	1854	53	23.4684	19	79	1956	63	24.7595	24	79	4460	225	56.4557	39	79	2495	93	31.5823	24	79	2057	58	26.038	24
291	/project/projectdirs/openmsi/omsi_data_private/raad0102/20210401MdR_5800_NIMS_AT_screen_TAR1.h5	M	4	149.312	44.65	8250	269	103.125	93	80	2621	88	32.7625	29	80	2621	88	32.7625	29	80	3593	161	44.9125	44	80	1710	49	21.375	19	80	2451	58	30.6375	29	80	6138	401	76.725	63	80	2991	102	37.3875	34	80	2308	63	28.85	24
292	/project/projectdirs/openmsi/omsi_data_private/raad0102/20210401MdR_5800_NIMS_AT_screen_TAR1.h5	M	5	150.3	56.5	5963	220	74.5375	53	80	1958	53	24.475	21.5	80	1958	53	24.475	21.5	80	3186	122	39.825	29	80	1445	39	18.0625	19	80	2031	63	25.3875	19	80	4811	274	60.1375	34	80	2584	107	32.3	24	80	2312	88	28.9	24
293	/project/projectdirs/openmsi/omsi_data_private/raad0102/20210401MdR_5800_NIMS_AT_screen_TAR1.h5	M	6	150.325	68.4125	7567	235	94.5875	88	80	2162	122	27.025	24	80	2162	122	27.025	24	80	3325	117	41.5625	39	80	1515	29	18.9375	19	80	2114	53	26.425	24	80	4536	186	56.7	49	80	2549	98	31.8625	29	80	2525	98	31.5625	29
294	/project/projectdirs/openmsi/omsi_data_private/raad0102/20210401MdR_5800_NIMS_AT_screen_TAR1.h5	M	7	150.412	80.325	8492	294	106.15	88	80	2361	78	29.5125	24	80	2361	78	29.5125	24	80	5570	313	69.625	49	80	1793	63	22.4125	19	80	2547	88	31.8375	24	80	7896	450	98.7	49	80	3479	147	43.4875	34	80	1445	44	18.0625	19
295	/project/projectdirs/openmsi/omsi_data_private/raad0102/20210401MdR_5800_NIMS_AT_screen_TAR1.h5	M	8	150.443	91.1519	6301	421	79.7595	44	79	2088	88	26.4304	24	79	2088	88	26.4304	24	79	4275	264	54.1139	34	79	1530	53	19.3671	19	79	2241	142	28.3671	19	79	5814	568	73.5949	29	79	2883	210	36.4937	19	79	1381	44	17.481	14
296	/project/projectdirs/openmsi/omsi_data_private/raad0102/20210401MdR_5800_NIMS_AT_screen_TAR1.h5	M	9	150.436	103.09	5997	308	76.8846	58	78	2255	83	28.9103	24	78	2255	83	28.9103	24	78	4545	279	58.2692	34	78	1442	44	18.4872	14	78	2142	68	27.4615	24	78	5133	333	65.8077	34	78	2944	137	37.7436	24	78	1397	39	17.9103	14
297	/project/projectdirs/openmsi/omsi_data_private/raad0102/20210401MdR_5800_NIMS_AT_screen_TAR1.h5	M	10	150.443	115.848	6296	156	79.6962	78	79	2277	53	28.8228	29	79	2277	53	28.8228	29	79	5680	210	71.8987	63	79	2009	73	25.4304	24	79	2208	63	27.9494	24	79	4802	230	60.7848	49	79	2881	98	36.4684	29	79	1341	34	16.9747	14
298	/project/projectdirs/openmsi/omsi_data_private/raad0102/20210401MdR_5800_NIMS_AT_screen_TAR1.h5	M	11	149.425	127.787	8490	264	106.125	93	80	4829	1455	60.3625	39	80	4829	1455	60.3625	39	80	7598	299	94.975	73	80	2363	68	29.5375	29	80	2724	83	34.05	29	80	6515	235	81.4375	51	80	3438	117	42.975	34	80	1505	29	18.8125	19
299	/project/projectdirs/openmsi/omsi_data_private/raad0102/20210401MdR_5800_NIMS_AT_screen_TAR1.h5	M	12	150.5	140.59	6389	215	81.9103	68	78	6671	426	85.5256	44	78	6671	426	85.5256	44	78	4843	235	62.0897	44	78	1750	88	22.4359	19	78	2250	117	28.8462	24	78	4170	313	53.4615	29	78	2832	122	36.3077	29	78	1492	44	19.1282	19
300	/project/projectdirs/openmsi/omsi_data_private/raad0102/20210401MdR_5800_NIMS_AT_screen_TAR1.h5	M	13	150.5	151.5	6743	181	84.2875	73	80	101534	3558	1269.17	1048.5	80	101534	3558	1269.17	1048.5	80	3103	107	38.7875	34	80	2127	68	26.5875	24	80	1915	49	23.9375	24	80	2496	83	31.2	24	80	2382	78	29.775	24	80	1893	63	23.6625	24
301	/project/projectdirs/openmsi/omsi_data_private/raad0102/20210401MdR_5800_NIMS_AT_screen_TAR1.h5	M	14	150.544	162.456	6474	210	81.9494	73	79	99267	3602	1256.54	946	79	99267	3602	1256.54	946	79	3331	132	42.1646	34	79	2103	58	26.6203	24	79	2175	83	27.5316	24	79	3592	166	45.4684	34	79	2487	78	31.481	29	79	2033	58	25.7342	24
302	/project/projectdirs/openmsi/omsi_data_private/raad0102/20210401MdR_5800_NIMS_AT_screen_TAR1.h5	M	15	150.556	174.272	5279	161	65.1728	58	81	85171	3725	1051.49	784	81	85171	3725	1051.49	784	81	2736	117	33.7778	29	81	2289	68	28.2593	24	81	1797	58	22.1852	19	81	3200	132	39.5062	29	81	2056	73	25.3827	24	81	2059	73	25.4198	24
303	/project/projectdirs/openmsi/omsi_data_private/raad0102/20210401MdR_5800_NIMS_AT_screen_TAR1.h5	M	16	150.557	187.152	8098	225	102.506	98	79	150139	4867	1900.49	1725	79	150139	4867	1900.49	1725	79	3174	107	40.1772	34	79	1796	44	22.7342	24	79	2136	49	27.038	24	79	4451	171	56.3418	53	79	2508	83	31.7468	29	79	2719	88	34.4177	29
304	/project/projectdirs/openmsi/omsi_data_private/raad0102/20210401MdR_5800_NIMS_AT_screen_TAR1.h5	M	17	150.623	199.065	8054	186	104.597	107	77	216319	6803	2809.34	2730	77	216319	6803	2809.34	2730	77	3058	102	39.7143	34	77	1663	49	21.5974	19	77	1988	49	25.8182	24	77	2113	102	27.4416	24	77	2318	73	30.1039	29	77	3555	117	46.1688	39
305	/project/projectdirs/openmsi/omsi_data_private/raad0102/20210401MdR_5800_NIMS_AT_screen_TAR1.h5	M	18	150.615	210.872	7874	225	100.949	95.5	78	97246	4147	1246.74	994.5	78	97246	4147	1246.74	994.5	78	3531	127	45.2692	34	78	1831	53	23.4744	24	78	2237	73	28.6795	24	78	5434	299	69.6667	44	78	2496	93	32	26.5	78	2323	88	29.7821	24
306	/project/projectdirs/openmsi/omsi_data_private/raad0102/20210401MdR_5800_NIMS_AT_screen_TAR1.h5	M	19	150.575	223.787	8421	269	105.263	88	80	214728	8955	2684.1	2247	80	214728	8955	2684.1	2247	80	5084	235	63.55	44	80	2421	88	30.2625	29	80	2585	98	32.3125	29	80	6858	421	85.725	63	80	3161	156	39.5125	29	80	1609	53	20.1125	19
307	/project/projectdirs/openmsi/omsi_data_private/raad0102/20210401MdR_5800_NIMS_AT_screen_TAR1.h5	M	20	151.63	236.63	9396	303	116	107	81	234949	8338	2900.6	2421	81	234949	8338	2900.6	2421	81	5370	205	66.2963	49	81	2455	73	30.3086	29	81	2433	83	30.037	24	81	5593	245	69.0494	49	81	3006	98	37.1111	29	81	1509	44	18.6296	19
308	/project/projectdirs/openmsi/omsi_data_private/raad0102/20210401MdR_5800_NIMS_AT_screen_TAR1.h5	M	21	151.37	245.63	7346	250	90.6914	83	81	222578	10250	2747.88	2475	81	222578	10250	2747.88	2475	81	5310	348	65.5556	44	81	2134	63	26.3457	24	81	2372	112	29.284	24	81	6221	397	76.8025	53	81	3060	142	37.7778	29	81	1504	44	18.5679	19
309	/project/projectdirs/openmsi/omsi_data_private/raad0102/20210401MdR_5800_NIMS_AT_screen_TAR1.h5	M	22	150.675	258.413	10340	254	129.25	124.5	80	353607	10142	4420.09	4173.5	80	353607	10142	4420.09	4173.5	80	6797	313	84.9625	78	80	3056	93	38.2	34	80	2678	73	33.475	34	80	6309	328	78.8625	68	80	3100	142	38.75	34	80	1515	34	18.9375	19
310	/project/projectdirs/openmsi/omsi_data_private/raad0102/20210401MdR_5800_NIMS_AT_screen_TAR1.h5	M	23	150.709	269.291	11324	294	143.342	142	79	356886	10166	4517.54	4137	79	356886	10166	4517.54	4137	79	8547	348	108.19	83	79	3357	98	42.4937	39	79	2840	98	35.9494	34	79	8283	397	104.848	78	79	3647	147	46.1646	39	79	1496	34	18.9367	19
311	/project/projectdirs/openmsi/omsi_data_private/raad0102/20210401MdR_5800_NIMS_AT_screen_TAR1.h5	M	24	150.615	281.128	10422	250	133.615	127	78	248310	6921	3183.46	2911.5	78	248310	6921	3183.46	2911.5	78	6705	593	85.9615	73	78	2847	68	36.5	34	78	2937	78	37.6538	34	78	6710	313	86.0256	78	78	3138	102	40.2308	36.5	78	1497	44	19.1923	19
312	/project/projectdirs/openmsi/omsi_data_private/raad0102/20210401MdR_5800_NIMS_AT_screen_TAR1.h5	N	1	162.377	9.06494	5661	196	73.5195	63	77	1973	49	25.6234	24	77	1973	49	25.6234	24	77	2863	117	37.1818	29	77	1428	39	18.5455	19	77	1894	53	24.5974	24	77	2885	132	37.4675	29	77	2101	83	27.2857	24	77	1418	39	18.4156	19
313	/project/projectdirs/openmsi/omsi_data_private/raad0102/20210401MdR_5800_NIMS_AT_screen_TAR1.h5	N	2	161.385	20.8718	7998	299	102.538	70.5	78	2872	186	36.8205	24	78	2872	186	36.8205	24	78	4528	196	58.0513	34	78	1687	49	21.6282	19	78	3106	132	39.8205	24	78	7880	470	101.026	34	78	4071	210	52.1923	24	78	1711	63	21.9359	19
314	/project/projectdirs/openmsi/omsi_data_private/raad0102/20210401MdR_5800_NIMS_AT_screen_TAR1.h5	N	3	161.244	31.6667	6492	200	83.2308	68	78	2102	68	26.9487	24	78	2102	68	26.9487	24	78	3359	142	43.0641	34	78	1562	39	20.0256	19	78	2332	98	29.8974	24	78	4276	245	54.8205	36.5	78	2689	102	34.4744	29	78	1472	34	18.8718	19
315	/project/projectdirs/openmsi/omsi_data_private/raad0102/20210401MdR_5800_NIMS_AT_screen_TAR1.h5	N	4	162.213	44.575	6103	235	76.2875	63	80	2091	98	26.1375	24	80	2091	98	26.1375	24	80	3268	176	40.85	39	80	1500	49	18.75	19	80	2014	83	25.175	24	80	3983	563	49.7875	39	80	2632	151	32.9	24	80	1430	39	17.875	19
316	/project/projectdirs/openmsi/omsi_data_private/raad0102/20210401MdR_5800_NIMS_AT_screen_TAR1.h5	N	5	161.3	57.5	6161	220	77.0125	65.5	80	1989	63	24.8625	24	80	1989	63	24.8625	24	80	3501	191	43.7625	41.5	80	1460	44	18.25	19	80	1910	49	23.875	19	80	3992	200	49.9	44	80	2422	68	30.275	29	80	1405	39	17.5625	19
317	/project/projectdirs/openmsi/omsi_data_private/raad0102/20210401MdR_5800_NIMS_AT_screen_TAR1.h5	N	6	161.266	68.3924	8476	235	107.291	98	79	2423	73	30.6709	29	79	2423	73	30.6709	29	79	4712	166	59.6456	49	79	1611	39	20.3924	19	79	2432	73	30.7848	29	79	5599	348	70.8734	53	79	3130	112	39.6203	34	79	1441	29	18.2405	19
318	/project/projectdirs/openmsi/omsi_data_private/raad0102/20210401MdR_5800_NIMS_AT_screen_TAR1.h5	N	7	162.291	81.2911	8498	254	107.57	88	79	2080	68	26.3291	24	79	2080	68	26.3291	24	79	3283	107	41.557	39	79	1541	39	19.5063	19	79	2263	68	28.6456	29	79	3913	269	49.5316	44	79	2637	117	33.3797	29	79	1486	39	18.8101	19
319	/project/projectdirs/openmsi/omsi_data_private/raad0102/20210401MdR_5800_NIMS_AT_screen_TAR1.h5	N	8	159.633	92.8101	8242	328	104.329	83	79	2178	78	27.5696	24	79	2178	78	27.5696	24	79	4102	186	51.9241	44	79	1561	44	19.7595	19	79	2540	98	32.1519	29	79	6011	568	76.0886	49	79	2949	210	37.3291	29	79	1496	44	18.9367	19
320	/project/projectdirs/openmsi/omsi_data_private/raad0102/20210401MdR_5800_NIMS_AT_screen_TAR1.h5	N	9	162.382	104	7442	235	97.9211	93	76	2088	68	27.4737	26.5	76	2088	68	27.4737	26.5	76	3403	205	44.7763	39	76	1464	34	19.2632	19	76	2168	73	28.5263	29	76	4363	475	57.4079	44	76	2506	122	32.9737	29	76	1349	34	17.75	19
321	/project/projectdirs/openmsi/omsi_data_private/raad0102/20210401MdR_5800_NIMS_AT_screen_TAR1.h5	N	10	161.443	116.848	7816	524	98.9367	68	79	2483	78	31.4304	29	79	2483	78	31.4304	29	79	4815	245	60.9494	44	79	1813	63	22.9494	19	79	2441	73	30.8987	24	79	6364	539	80.557	39	79	3037	132	38.443	24	79	1356	34	17.1646	14
322	/project/projectdirs/openmsi/omsi_data_private/raad0102/20210401MdR_5800_NIMS_AT_screen_TAR1.h5	N	11	162.425	127.787	8547	245	106.838	93	80	3008	93	37.6	34	80	3008	93	37.6	34	80	5428	240	67.85	53	80	1830	49	22.875	19	80	2877	98	35.9625	29	80	5768	382	72.1	44	80	3716	142	46.45	34	80	1590	44	19.875	19
323	/project/projectdirs/openmsi/omsi_data_private/raad0102/20210401MdR_5800_NIMS_AT_screen_TAR1.h5	N	12	161.456	140.544	7932	250	100.405	78	79	6069	328	76.8228	58	79	6069	328	76.8228	58	79	6023	254	76.2405	58	79	1775	58	22.4684	19	79	2684	107	33.9747	29	79	5690	348	72.0253	39	79	3392	142	42.9367	34	79	1566	44	19.8228	19
324	/project/projectdirs/openmsi/omsi_data_private/raad0102/20210401MdR_5800_NIMS_AT_screen_TAR1.h5	N	13	162.456	151.456	8347	274	105.658	88	79	103453	4308	1309.53	750	79	103453	4308	1309.53	750	79	4412	191	55.8481	39	79	1826	44	23.1139	24	79	2956	132	37.4177	29	79	4486	215	56.7848	34	79	3404	137	43.0886	29	79	1491	39	18.8734	19
325	/project/projectdirs/openmsi/omsi_data_private/raad0102/20210401MdR_5800_NIMS_AT_screen_TAR1.h5	N	14	160.5	164.41	6830	240	87.5641	68	78	91328	4970	1170.87	735	78	91328	4970	1170.87	735	78	3729	210	47.8077	34	78	1817	49	23.2949	24	78	2500	117	32.0513	24	78	4004	254	51.3333	34	78	3060	176	39.2308	29	78	1477	39	18.9359	19
326	/project/projectdirs/openmsi/omsi_data_private/raad0102/20210401MdR_5800_NIMS_AT_screen_TAR1.h5	N	15	162.5	175.179	9399	352	120.5	75.5	78	75374	3436	966.333	529	78	75374	3436	966.333	529	78	5291	245	67.8333	31.5	78	2088	63	26.7692	24	78	3608	147	46.2564	29	78	7810	401	100.128	34	78	4763	196	61.0641	29	78	1637	49	20.9872	19
327	/project/projectdirs/openmsi/omsi_data_private/raad0102/20210401MdR_5800_NIMS_AT_screen_TAR1.h5	N	16	162.5	186.125	7980	230	99.75	88	80	136662	6279	1708.28	1480	80	136662	6279	1708.28	1480	80	3492	181	43.65	34	80	2251	68	28.1375	26.5	80	2351	83	29.3875	29	80	3669	274	45.8625	39	80	2620	117	32.75	29	80	1515	39	18.9375	19
328	/project/projectdirs/openmsi/omsi_data_private/raad0102/20210401MdR_5800_NIMS_AT_screen_TAR1.h5	N	17	161.506	198.937	10274	367	130.051	117	79	237756	8911	3009.57	2421	79	237756	8911	3009.57	2421	79	5848	289	74.0253	53	79	2429	88	30.7468	29	79	2819	98	35.6835	29	79	7562	406	95.7215	63	79	3618	176	45.7975	34	79	1491	44	18.8734	19
329	/project/projectdirs/openmsi/omsi_data_private/raad0102/20210401MdR_5800_NIMS_AT_screen_TAR1.h5	N	18	162.557	210.848	9751	284	123.43	112	79	177153	6799	2242.44	1710	79	177153	6799	2242.44	1710	79	5167	289	65.4051	49	79	2154	73	27.2658	24	79	2830	107	35.8228	34	79	6197	387	78.443	53	79	3268	147	41.3671	34	79	1471	49	18.6203	19
330	/project/projectdirs/openmsi/omsi_data_private/raad0102/20210401MdR_5800_NIMS_AT_screen_TAR1.h5	N	19	162.588	223.675	9447	210	118.088	112	80	99948	3019	1249.35	1088	80	99948	3019	1249.35	1088	80	4042	142	50.525	44	80	2065	44	25.8125	24	80	2658	78	33.225	29	80	6483	254	81.0375	68	80	3179	151	39.7375	39	80	1440	44	18	19
331	/project/projectdirs/openmsi/omsi_data_private/raad0102/20210401MdR_5800_NIMS_AT_screen_TAR1.h5	N	20	162.6	235.575	8074	230	100.925	98	80	91946	3460	1149.33	1002	80	91946	3460	1149.33	1002	80	3308	107	41.35	39	80	2125	49	26.5625	24	80	2162	58	27.025	26.5	80	5243	382	65.5375	53	80	2633	107	32.9125	29	80	1370	29	17.125	19
332	/project/projectdirs/openmsi/omsi_data_private/raad0102/20210401MdR_5800_NIMS_AT_screen_TAR1.h5	N	21	162.557	245.848	8870	269	112.278	107	79	141146	4191	1786.66	1475	79	141146	4191	1786.66	1475	79	4375	156	55.3797	44	79	2055	63	26.0127	24	79	2417	63	30.5949	29	79	5880	313	74.4304	53	79	2748	98	34.7848	29	79	1496	39	18.9367	19
333	/project/projectdirs/openmsi/omsi_data_private/raad0102/20210401MdR_5800_NIMS_AT_screen_TAR1.h5	N	22	162.63	259.37	9232	230	113.975	102	81	167046	6465	2062.3	1725	81	167046	6465	2062.3	1725	81	5426	284	66.9877	53	81	2599	58	32.0864	29	81	2878	93	35.5309	34	81	6252	372	77.1852	58	81	3311	151	40.8765	34	81	1514	39	18.6914	19
334	/project/projectdirs/openmsi/omsi_data_private/raad0102/20210401MdR_5800_NIMS_AT_screen_TAR1.h5	N	23	162.633	270.19	9352	284	118.38	112	79	232887	7240	2947.94	2323	79	232887	7240	2947.94	2323	79	7709	348	97.5823	73	79	2477	93	31.3544	29	79	3408	107	43.1392	39	79	9559	387	121	88	79	4276	151	54.1266	49	79	1491	39	18.8734	19
335	/project/projectdirs/openmsi/omsi_data_private/raad0102/20210401MdR_5800_NIMS_AT_screen_TAR1.h5	N	24	162.615	282.128	9095	200	116.603	112	78	226501	8289	2903.86	2416	78	226501	8289	2903.86	2416	78	6289	382	80.6282	63	78	2411	68	30.9103	29	78	2965	98	38.0128	34	78	5620	372	72.0513	63	78	3283	112	42.0897	36.5	78	1457	34	18.6795	19
336	/project/projectdirs/openmsi/omsi_data_private/raad0102/20210401MdR_5800_NIMS_AT_screen_TAR1.h5	O	1	174.253	9.06667	7053	343	94.04	68	75	5645	1617	75.2667	44	75	5645	1617	75.2667	44	75	3743	215	49.9067	34	75	1605	49	21.4	19	75	2254	88	30.0533	24	75	9611	593	128.147	88	75	3164	166	42.1867	29	75	4317	441	57.56	24
337	/project/projectdirs/openmsi/omsi_data_private/raad0102/20210401MdR_5800_NIMS_AT_screen_TAR1.h5	O	2	173.128	21.6154	8033	240	102.987	85.5	78	5096	789	65.3333	53	78	5096	789	65.3333	53	78	4288	132	54.9744	46.5	78	1782	44	22.8462	24	78	2799	107	35.8846	31.5	78	9308	431	119.333	95.5	78	3756	151	48.1538	39	78	4259	250	54.6026	34
338	/project/projectdirs/openmsi/omsi_data_private/raad0102/20210401MdR_5800_NIMS_AT_screen_TAR1.h5	O	3	172.128	32.6154	6300	205	80.7692	75.5	78	3095	112	39.6795	34	78	3095	112	39.6795	34	78	3355	117	43.0128	39	78	1472	34	18.8718	19	78	2079	73	26.6538	24	78	3558	313	45.6154	34	78	2545	102	32.6282	26.5	78	1935	93	24.8077	19
339	/project/projectdirs/openmsi/omsi_data_private/raad0102/20210401MdR_5800_NIMS_AT_screen_TAR1.h5	O	4	173.152	44.557	8853	343	112.063	98	79	2738	88	34.6582	29	79	2738	88	34.6582	29	79	4649	240	58.8481	39	79	1746	49	22.1013	19	79	2762	117	34.962	24	79	8731	598	110.519	49	79	3780	171	47.8481	29	79	1486	39	18.8101	19
340	/project/projectdirs/openmsi/omsi_data_private/raad0102/20210401MdR_5800_NIMS_AT_screen_TAR1.h5	O	5	174.152	56.443	8208	284	103.899	78	79	2515	68	31.8354	29	79	2515	68	31.8354	29	79	4853	220	61.4304	49	79	1621	44	20.519	19	79	2651	102	33.557	29	79	7533	436	95.3544	44	79	3480	200	44.0506	29	79	1486	39	18.8101	19
341	/project/projectdirs/openmsi/omsi_data_private/raad0102/20210401MdR_5800_NIMS_AT_screen_TAR1.h5	O	6	175.213	70.425	5793	191	72.4125	65.5	80	2063	58	25.7875	24	80	2063	58	25.7875	24	80	3298	176	41.225	36.5	80	1410	39	17.625	14	80	1945	68	24.3125	19	80	3588	259	44.85	34	80	2529	122	31.6125	24	80	1460	39	18.25	19
342	/project/projectdirs/openmsi/omsi_data_private/raad0102/20210401MdR_5800_NIMS_AT_screen_TAR1.h5	O	7	173.291	81.2911	8280	264	104.81	88	79	2385	63	30.1899	29	79	2385	63	30.1899	29	79	4547	186	57.557	49	79	1666	49	21.0886	19	79	2501	83	31.6582	24	79	5436	279	68.8101	44	79	3122	156	39.519	29	79	1466	49	18.557	19
343	/project/projectdirs/openmsi/omsi_data_private/raad0102/20210401MdR_5800_NIMS_AT_screen_TAR1.h5	O	8	174.385	93.1282	7648	205	98.0513	88	78	2350	63	30.1282	29	78	2350	63	30.1282	29	78	4900	210	62.8205	53	78	1666	58	21.359	19	78	2428	68	31.1282	29	78	5624	279	72.1026	44	78	3163	122	40.5513	34	78	1497	49	19.1923	19
344	/project/projectdirs/openmsi/omsi_data_private/raad0102/20210401MdR_5800_NIMS_AT_screen_TAR1.h5	O	9	175.377	105.935	7537	220	97.8831	83	77	2462	58	31.974	29	77	2462	58	31.974	29	77	3402	137	44.1818	39	77	1623	39	21.0779	19	77	2238	93	29.0649	29	77	4024	387	52.2597	34	77	2669	117	34.6623	29	77	1323	34	17.1818	14
345	/project/projectdirs/openmsi/omsi_data_private/raad0102/20210401MdR_5800_NIMS_AT_screen_TAR1.h5	O	10	172.385	115.872	7128	397	91.3846	58	78	3719	1019	47.6795	29	78	3719	1019	47.6795	29	78	4912	245	62.9744	34	78	1645	68	21.0897	19	78	2592	117	33.2308	24	78	6522	759	83.6154	34	78	3320	176	42.5641	24	78	1512	49	19.3846	19
346	/project/projectdirs/openmsi/omsi_data_private/raad0102/20210401MdR_5800_NIMS_AT_screen_TAR1.h5	O	11	173.37	127.63	8941	343	110.383	93	81	3642	117	44.963	44	81	3642	117	44.963	44	81	6465	294	79.8148	58	81	1994	49	24.6173	24	81	2666	102	32.9136	29	81	6194	495	76.4691	39	81	3565	151	44.0123	34	81	1519	39	18.7531	19
347	/project/projectdirs/openmsi/omsi_data_private/raad0102/20210401MdR_5800_NIMS_AT_screen_TAR1.h5	O	12	173.354	140.532	9362	348	118.506	102	79	7323	607	92.6962	63	79	7323	607	92.6962	63	79	6618	274	83.7722	58	79	1999	58	25.3038	24	79	2991	102	37.8608	29	79	8161	455	103.304	44	79	4227	210	53.5063	34	79	1500	53	18.9873	19
348	/project/projectdirs/openmsi/omsi_data_private/raad0102/20210401MdR_5800_NIMS_AT_screen_TAR1.h5	O	13	174.456	151.456	7104	220	89.9241	88	79	176910	6387	2239.37	2186	79	176910	6387	2239.37	2186	79	3664	156	46.3797	39	79	2274	53	28.7848	29	79	2085	68	26.3924	24	79	2685	107	33.9873	29	79	2523	83	31.9367	29	79	3571	269	45.2025	29
349	/project/projectdirs/openmsi/omsi_data_private/raad0102/20210401MdR_5800_NIMS_AT_screen_TAR1.h5	O	14	174.412	162.325	9064	352	113.3	98	80	189596	6661	2369.95	2156.5	80	189596	6661	2369.95	2156.5	80	5264	250	65.8	44	80	2000	49	25	24	80	2690	78	33.625	29	80	5341	392	66.7625	49	80	3218	127	40.225	31.5	80	4039	200	50.4875	34
350	/project/projectdirs/openmsi/omsi_data_private/raad0102/20210401MdR_5800_NIMS_AT_screen_TAR1.h5	O	15	173.443	175.152	8907	235	112.747	98	79	232061	7470	2937.48	1789	79	232061	7470	2937.48	1789	79	5676	215	71.8481	44	79	2803	73	35.481	34	79	2775	83	35.1266	29	79	5470	250	69.2405	39	79	3526	132	44.6329	29	79	5391	269	68.2405	24
351	/project/projectdirs/openmsi/omsi_data_private/raad0102/20210401MdR_5800_NIMS_AT_screen_TAR1.h5	O	16	173.5	188.125	9486	245	118.575	112	80	149844	4906	1873.05	1455	80	149844	4906	1873.05	1455	80	5790	240	72.375	55.5	80	2015	49	25.1875	24	80	2628	83	32.85	29	80	6368	367	79.6	51	80	3511	132	43.8875	36.5	80	1560	39	19.5	19
352	/project/projectdirs/openmsi/omsi_data_private/raad0102/20210401MdR_5800_NIMS_AT_screen_TAR1.h5	O	17	173.5	198.875	8550	269	106.875	93	80	124595	5450	1557.44	1171	80	124595	5450	1557.44	1171	80	5979	318	74.7375	53	80	2161	58	27.0125	24	80	2512	78	31.4	29	80	6191	348	77.3875	53	80	3320	142	41.5	34	80	1365	34	17.0625	14
353	/project/projectdirs/openmsi/omsi_data_private/raad0102/20210401MdR_5800_NIMS_AT_screen_TAR1.h5	O	18	173.5	209.821	8793	299	112.731	102	78	129786	4651	1663.92	1455.5	78	129786	4651	1663.92	1455.5	78	5542	308	71.0513	53	78	1999	63	25.6282	24	78	2437	73	31.2436	29	78	4868	274	62.4103	53	78	3066	112	39.3077	34	78	1422	34	18.2308	19
354	/project/projectdirs/openmsi/omsi_data_private/raad0102/20210401MdR_5800_NIMS_AT_screen_TAR1.h5	O	19	174.532	223.646	7072	264	89.519	73	79	37339	1936	472.646	372	79	37339	1936	472.646	372	79	5291	348	66.9747	49	79	1810	58	22.9114	19	79	2314	88	29.2911	24	79	4780	401	60.5063	34	79	2883	166	36.4937	29	79	1431	39	18.1139	19
355	/project/projectdirs/openmsi/omsi_data_private/raad0102/20210401MdR_5800_NIMS_AT_screen_TAR1.h5	O	20	174.544	235.544	8603	294	108.899	98	79	45275	1818	573.101	480	79	45275	1818	573.101	480	79	5831	240	73.8101	58	79	1966	49	24.8861	24	79	2567	73	32.4937	29	79	6878	362	87.0633	68	79	3192	142	40.4051	34	79	1311	29	16.5949	14
356	/project/projectdirs/openmsi/omsi_data_private/raad0102/20210401MdR_5800_NIMS_AT_screen_TAR1.h5	O	21	174.544	247.456	6670	176	84.4304	83	79	61457	1936	777.937	745	79	61457	1936	777.937	745	79	5407	186	68.443	58	79	1796	44	22.7342	24	79	2300	53	29.1139	29	79	4068	132	51.4937	49	79	2657	102	33.6329	29	79	1336	29	16.9114	14
357	/project/projectdirs/openmsi/omsi_data_private/raad0102/20210401MdR_5800_NIMS_AT_screen_TAR1.h5	O	22	174.608	258.266	10154	245	128.532	122	79	208993	6250	2645.48	2333	79	208993	6250	2645.48	2333	79	6806	230	86.1519	73	79	2468	73	31.2405	29	79	3172	83	40.1519	39	79	7348	289	93.0127	78	79	4005	137	50.6962	49	79	1561	39	19.7595	19
358	/project/projectdirs/openmsi/omsi_data_private/raad0102/20210401MdR_5800_NIMS_AT_screen_TAR1.h5	O	23	173.615	271.128	10463	269	134.141	124.5	78	276202	8132	3541.05	2810.5	78	276202	8132	3541.05	2810.5	78	8197	352	105.09	75.5	78	2629	88	33.7051	31.5	78	3121	93	40.0128	34	78	9188	397	117.795	83	78	3923	142	50.2949	39	78	1492	34	19.1282	19
359	/project/projectdirs/openmsi/omsi_data_private/raad0102/20210401MdR_5800_NIMS_AT_screen_TAR1.h5	O	24	174.618	282	9606	240	126.395	132	76	274353	8637	3609.91	3159	76	274353	8637	3609.91	3159	76	7406	343	97.4474	78	76	2402	63	31.6053	29	76	2815	73	37.0395	34	76	7392	421	97.2632	73	76	3491	122	45.9342	39	76	1399	39	18.4079	19
360	/project/projectdirs/openmsi/omsi_data_private/raad0102/20210401MdR_5800_NIMS_AT_screen_TAR1.h5	P	1	184.827	9.82667	6845	230	91.2667	73	75	94320	5068	1257.6	661	75	94320	5068	1257.6	661	75	3621	191	48.28	34	75	2314	58	30.8533	29	75	1936	63	25.8133	24	75	4508	328	60.1067	34	75	2347	98	31.2933	24	75	1380	34	18.4	19
361	/project/projectdirs/openmsi/omsi_data_private/raad0102/20210401MdR_5800_NIMS_AT_screen_TAR1.h5	P	2	186.065	21.6234	6411	191	83.2597	78	77	86632	6024	1125.09	921	77	86632	6024	1125.09	921	77	3217	161	41.7792	39	77	2216	63	28.7792	29	77	1812	58	23.5325	19	77	2725	254	35.3896	29	77	2104	73	27.3247	24	77	1313	49	17.0519	19
362	/project/projectdirs/openmsi/omsi_data_private/raad0102/20210401MdR_5800_NIMS_AT_screen_TAR1.h5	P	3	187.065	32.6234	10353	343	134.455	107	77	158180	5808	2054.29	1205	77	158180	5808	2054.29	1205	77	6166	269	80.0779	58	77	1901	63	24.6883	24	77	3202	117	41.5844	34	77	10470	514	135.974	63	77	3893	161	50.5584	34	77	1408	34	18.2857	19
363	/project/projectdirs/openmsi/omsi_data_private/raad0102/20210401MdR_5800_NIMS_AT_screen_TAR1.h5	P	4	186.152	43.557	7868	284	99.5949	78	79	4853	480	61.4304	39	79	4853	480	61.4304	39	79	4515	210	57.1519	39	79	1776	44	22.481	19	79	2911	117	36.8481	29	79	9313	519	117.886	63	79	3506	161	44.3797	29	79	1411	39	17.8608	14
364	/project/projectdirs/openmsi/omsi_data_private/raad0102/20210401MdR_5800_NIMS_AT_screen_TAR1.h5	P	5	185.152	57.443	8005	259	101.329	88	79	2683	78	33.962	29	79	2683	78	33.962	29	79	4887	186	61.8608	49	79	1666	39	21.0886	19	79	2391	83	30.2658	24	79	5534	308	70.0506	49	79	3105	161	39.3038	29	79	1366	34	17.2911	14
365	/project/projectdirs/openmsi/omsi_data_private/raad0102/20210401MdR_5800_NIMS_AT_screen_TAR1.h5	P	6	186.128	68.3846	7036	205	90.2051	78	78	2553	68	32.7308	29	78	2553	68	32.7308	29	78	3618	122	46.3846	39	78	1517	44	19.4487	19	78	1970	63	25.2564	24	78	3633	200	46.5769	39	78	2466	107	31.6154	24	78	1337	34	17.141	14
366	/project/projectdirs/openmsi/omsi_data_private/raad0102/20210401MdR_5800_NIMS_AT_screen_TAR1.h5	P	7	185.291	81.2911	7948	254	100.608	83	79	7231	348	91.5316	68	79	7231	348	91.5316	68	79	4627	205	58.5696	44	79	1656	44	20.962	19	79	2602	88	32.9367	29	79	6713	470	84.9747	39	79	3457	137	43.7595	29	79	1456	34	18.4304	14
367	/project/projectdirs/openmsi/omsi_data_private/raad0102/20210401MdR_5800_NIMS_AT_screen_TAR1.h5	P	8	187.377	93.0649	7550	210	98.0519	88	77	7156	254	92.9351	83	77	7156	254	92.9351	83	77	4148	132	53.8701	53	77	1633	44	21.2078	19	77	2184	68	28.3636	24	77	4302	200	55.8701	44	77	2598	98	33.7403	29	77	1363	39	17.7013	19
368	/project/projectdirs/openmsi/omsi_data_private/raad0102/20210401MdR_5800_NIMS_AT_screen_TAR1.h5	P	9	185.385	103.872	7660	215	98.2051	90.5	78	9533	416	122.218	100	78	9533	416	122.218	100	78	4892	196	62.7179	49	78	1717	39	22.0128	19	78	2440	68	31.2821	29	78	5428	343	69.5897	44	78	3199	132	41.0128	34	78	1372	39	17.5897	14
369	/project/projectdirs/openmsi/omsi_data_private/raad0102/20210401MdR_5800_NIMS_AT_screen_TAR1.h5	P	10	186.291	116.709	7246	186	91.7215	78	79	58313	2553	738.139	558	79	58313	2553	738.139	558	79	4219	161	53.4051	44	79	1760	53	22.2785	19	79	2181	63	27.6076	24	79	3890	210	49.2405	34	79	2867	98	36.2911	29	79	1301	29	16.4684	14
370	/project/projectdirs/openmsi/omsi_data_private/raad0102/20210401MdR_5800_NIMS_AT_screen_TAR1.h5	P	11	186.266	128.608	6699	181	84.7975	78	79	46554	2093	589.291	431	79	46554	2093	589.291	431	79	4329	205	54.7975	44	79	1791	49	22.6709	24	79	2171	78	27.481	24	79	3489	294	44.1646	29	79	2650	98	33.5443	24	79	1341	39	16.9747	14
371	/project/projectdirs/openmsi/omsi_data_private/raad0102/20210401MdR_5800_NIMS_AT_screen_TAR1.h5	P	12	187.3	141.5	7497	196	93.7125	83	80	47507	1818	593.837	497	80	47507	1818	593.837	497	80	3904	127	48.8	44	80	1725	44	21.5625	19	80	2105	49	26.3125	24	80	2483	102	31.0375	29	80	2336	83	29.2	24	80	1290	29	16.125	14
372	/project/projectdirs/openmsi/omsi_data_private/raad0102/20210401MdR_5800_NIMS_AT_screen_TAR1.h5	P	13	186.325	152.412	8979	205	112.237	102	80	237116	7607	2963.95	2504.5	80	237116	7607	2963.95	2504.5	80	5704	205	71.3	63	80	2035	44	25.4375	24	80	2895	78	36.1875	34	80	5215	313	65.1875	44	80	3582	137	44.775	39	80	1500	44	18.75	19
373	/project/projectdirs/openmsi/omsi_data_private/raad0102/20210401MdR_5800_NIMS_AT_screen_TAR1.h5	P	14	186.392	163.266	7411	200	93.8101	88	79	368002	10495	4658.25	3735	79	368002	10495	4658.25	3735	79	7038	279	89.0886	58	79	2241	68	28.3671	29	79	2441	73	30.8987	29	79	4308	176	54.5316	34	79	3279	102	41.5063	34	79	1576	44	19.9494	19
374	/project/projectdirs/openmsi/omsi_data_private/raad0102/20210401MdR_5800_NIMS_AT_screen_TAR1.h5	P	15	186.443	175.152	7142	181	90.4051	88	79	246334	7705	3118.15	2573	79	246334	7705	3118.15	2573	79	6025	240	76.2658	58	79	2149	58	27.2025	24	79	2667	73	33.7595	29	79	4168	230	52.7595	34	79	3087	122	39.0759	34	79	1426	29	18.0506	19
375	/project/projectdirs/openmsi/omsi_data_private/raad0102/20210401MdR_5800_NIMS_AT_screen_TAR1.h5	P	16	187.382	187	6720	181	88.4211	83	76	157627	7215	2074.04	1374.5	76	157627	7215	2074.04	1374.5	76	4122	225	54.2368	39	76	2053	58	27.0132	24	76	2153	73	28.3289	24	76	3370	191	44.3421	29	76	2540	98	33.4211	24	76	1274	39	16.7632	14
376	/project/projectdirs/openmsi/omsi_data_private/raad0102/20210401MdR_5800_NIMS_AT_screen_TAR1.h5	P	17	185.443	199.848	6678	225	84.5316	73	79	177048	6906	2241.11	1637	79	177048	6906	2241.11	1637	79	3498	137	44.2785	39	79	1941	49	24.5696	24	79	1976	49	25.0127	24	79	2883	122	36.4937	29	79	2201	68	27.8608	24	79	1296	34	16.4051	14
377	/project/projectdirs/openmsi/omsi_data_private/raad0102/20210401MdR_5800_NIMS_AT_screen_TAR1.h5	P	18	187.444	211.728	7634	225	94.2469	93	81	164012	5303	2024.84	1750	81	164012	5303	2024.84	1750	81	4201	186	51.8642	39	81	2013	83	24.8519	24	81	2176	63	26.8642	24	81	3868	205	47.7531	39	81	2672	98	32.9877	29	81	1374	34	16.963	14
378	/project/projectdirs/openmsi/omsi_data_private/raad0102/20210401MdR_5800_NIMS_AT_screen_TAR1.h5	P	19	186.5	222.59	7055	200	90.4487	83	78	175893	5264	2255.04	2090.5	78	175893	5264	2255.04	2090.5	78	3746	122	48.0256	46.5	78	2041	53	26.1667	24	78	1971	58	25.2692	24	78	2997	83	38.4231	34	78	2369	78	30.3718	26.5	78	1277	34	16.3718	14
379	/project/projectdirs/openmsi/omsi_data_private/raad0102/20210401MdR_5800_NIMS_AT_screen_TAR1.h5	P	20	186.5	235.5	9438	308	117.975	112	80	198635	7524	2482.94	2144	80	198635	7524	2482.94	2144	80	5322	338	66.525	51	80	2221	78	27.7625	24	80	2651	112	33.1375	29	80	6437	397	80.4625	63	80	3377	166	42.2125	39	80	1510	44	18.875	19
380	/project/projectdirs/openmsi/omsi_data_private/raad0102/20210401MdR_5800_NIMS_AT_screen_TAR1.h5	P	21	187.532	248.354	8591	250	108.747	102	79	229224	6950	2901.57	2534	79	229224	6950	2901.57	2534	79	6283	259	79.5316	68	79	2246	49	28.4304	29	79	2886	83	36.5316	34	79	5161	269	65.3291	53	79	3318	122	42	39	79	1461	34	18.4937	19
381	/project/projectdirs/openmsi/omsi_data_private/raad0102/20210401MdR_5800_NIMS_AT_screen_TAR1.h5	P	22	185.557	258.152	8860	264	112.152	102	79	284856	9284	3605.77	3029	79	284856	9284	3605.77	3029	79	8648	362	109.468	78	79	2465	78	31.2025	29	79	2939	83	37.2025	34	79	7379	328	93.4051	63	79	3634	161	46	34	79	1530	58	19.3671	19
382	/project/projectdirs/openmsi/omsi_data_private/raad0102/20210401MdR_5800_NIMS_AT_screen_TAR1.h5	P	23	184.557	271.152	9512	230	120.405	112	79	240722	6583	3047.11	2632	79	240722	6583	3047.11	2632	79	6605	235	83.6076	78	79	2416	49	30.5823	34	79	3013	83	38.1392	34	79	6075	220	76.8987	73	79	3502	117	44.3291	39	79	1451	34	18.3671	19
383	/project/projectdirs/openmsi/omsi_data_private/raad0102/20210401MdR_5800_NIMS_AT_screen_TAR1.h5	P	24	186.615	281.872	11335	352	145.321	134.5	78	265127	8014	3399.06	2845	78	265127	8014	3399.06	2845	78	8123	490	104.141	83	78	2504	68	32.1026	29	78	3077	107	39.4487	34	78	8326	328	106.744	83	78	3924	137	50.3077	44	78	1512	44	19.3846	19
[truncated: 131 more columns]
